# Supplementary material for: (2,3,7,8,12,13,17,18-Octa­ethyl-5-phenyl­porphyrinato)platinum(II)
Source: Acta Crystallogr Sect E Struct Rep Online. 2011 Jul 13;67(Pt 8):m1077. doi: 10.1107/S1600536811026882 (PMC3212153; doi:10.1107/S1600536811026882)
Supplement: Supplementary file 1 [file e-67-m1077-sup1.cif]

##############################################################################
#                                                                            #
# This CIF contains the data in a paper accepted for publication in          #
# Acta Crystallographica Section E. It conforms to the requirements of       #
# Notes for Authors for Acta Crystallographica Section E, and has been       #
# peer reviewed under the auspices of the IUCr Commission on Journals.       #
#                                                                            #
# Full details of the Crystallographic Information File format               #
# are given in the paper "The Crystallographic Information File (CIF):       #
# a New Standard Archive File for Crystallography" by S. R. Hall, F. H.      #
# Allen and I. D. Brown [Acta Cryst. (1991), A47, 655-685].                  #
#                                                                            #
# The current version of the core CIF dictionary is obtainable from          #
# ftp://ftp.iucr.org/pub/cif_core.dic.                                       #
#                                                                            #
# Software is freely available for graphical display of the structure(s)     #
# in this CIF. For information consult the CIF software page                 #
# http://www.iucr.org/resources/cif/software.                                #
#                                                                            #
# This file may be used for bona fide research purposes within the           #
# scientific community so long as proper attribution is given to the journal # 
# article from which it was obtained.                                        #
#                                                                            #
##############################################################################
data_global
_audit_creation_method     SHELXL-97
_journal_date_recd_electronic     2011-06-11
_journal_date_accepted     2011-07-05
_journal_name_full     'Acta Crystallographica, Section E'
_journal_year     2011
_journal_volume     67
_journal_issue      8
_journal_page_first     m1077
_journal_page_last     m1077
_journal_paper_category     QM
_journal_coeditor_code     YA2143
_publ_contact_author_name     'Mathias O. Senge'
_publ_contact_author_address
;School of Chemistry
SFI Tetrapyrrole Laboratory
Trinity College Dublin
Dublin 2
Ireland
;
_publ_contact_author_email     sengem@tcd.ie
_publ_contact_author_fax     353-1-896-8356
_publ_contact_author_phone     353-1-896-8537
_publ_section_title
;
(2,3,7,8,12,13,17,18-Octaethyl-5-phenylporphyrinato)platinum(II)
;
loop_
    _publ_author_name
    _publ_author_address
    'Mathias O. Senge'
;
School of Chemistry
SFI Tetrapyrrole Laboratory
Trinity College Dublin
Dublin 2
Ireland
;
    'Richter, Julia'
;
School of Chemistry
SFI Tetrapyrrole Laboratory
Trinity College Dublin
Dublin 2
Ireland
;
data_I
_chemical_name_systematic
;
(2,3,7,8,12,13,17,18-Octaethyl-5-phenyl-porphyrinato)platinum(II)
;
_chemical_name_common     ?
_chemical_formula_moiety     'C42 H48 N4 Pt'
_chemical_formula_sum     'C42 H48 N4 Pt'
_chemical_formula_iupac     '[Pt (C42 H48 N4)]'
_chemical_formula_weight     803.93
_chemical_melting_point     ?
_symmetry_cell_setting     monoclinic
_symmetry_space_group_name_H-M     'P 21/n'
_symmetry_space_group_name_Hall     '-P 2yn'
loop_
    _symmetry_equiv_pos_as_xyz
    'x, y, z'
    '-x+1/2, y+1/2, -z+1/2'
    '-x, -y, -z'
    'x-1/2, -y-1/2, z-1/2'
_cell_length_a     17.1661(6)
_cell_length_b     8.9301(3)
_cell_length_c     22.8471(8)
_cell_angle_alpha     90.00
_cell_angle_beta     99.3670(10)
_cell_angle_gamma     90.00
_cell_volume     3455.6(2)
_cell_formula_units_Z     4
_cell_measurement_reflns_used     9498
_cell_measurement_theta_min     4.8
_cell_measurement_theta_max     55.2
_cell_measurement_temperature     90(2)
_exptl_crystal_description     needle
_exptl_crystal_colour     red-brown
_exptl_crystal_size_max     0.50
_exptl_crystal_size_mid     0.10
_exptl_crystal_size_min     0.10
_exptl_crystal_density_diffrn     1.545
_exptl_crystal_density_meas     ?
_exptl_crystal_density_method     'not measured'
_exptl_crystal_F_000     1624
_exptl_absorpt_coefficient_mu     4.10
_exptl_absorpt_correction_type     multi-scan
_exptl_absorpt_process_details     '(SADABS; Bruker, 2004)'
_exptl_absorpt_correction_T_min     0.227
_exptl_absorpt_correction_T_max     0.664
_exptl_special_details
;
;
_diffrn_ambient_temperature     90(2)
_diffrn_radiation_type     MoK\a
_diffrn_radiation_wavelength     0.71073
_diffrn_radiation_source     'sealed tube'
_diffrn_radiation_monochromator     graphite
_diffrn_measurement_device_type     'Bruker SMART CCD area-detector'
_diffrn_measurement_method     'phi and omega scans'
_diffrn_detector_area_resol_mean     ?
_diffrn_reflns_number     43758
_diffrn_reflns_av_R_equivalents     0.037
_diffrn_reflns_av_sigmaI/netI     0.026
_diffrn_reflns_theta_min     1.4
_diffrn_reflns_theta_max     27.6
_diffrn_reflns_theta_full     27.6
_diffrn_measured_fraction_theta_max     0.997
_diffrn_measured_fraction_theta_full     0.997
_diffrn_reflns_limit_h_min     -22
_diffrn_reflns_limit_h_max     22
_diffrn_reflns_limit_k_min     -11
_diffrn_reflns_limit_k_max     11
_diffrn_reflns_limit_l_min     -29
_diffrn_reflns_limit_l_max     29
_diffrn_standards_number     0
_diffrn_standards_interval_count     0
_diffrn_standards_interval_time     ?
_diffrn_standards_decay_%     0
_refine_special_details
;
Refinement of <i>F</i>^2^ against ALL reflections. The weighted <i>R</i>-factor
<i>wR</i> and goodness of fit <i>S</i> are based on <i>F</i>^2^, conventional
<i>R</i>-factors <i>R</i> are based on <i>F</i>, with <i>F</i> set to zero for
negative <i>F</i>^2^. The threshold expression of <i>F</i>^2^ >
\s(<i>F</i>^2^) is used only for calculating <i>R</i>-factors(gt) <i>etc</i>.
and is not relevant to the choice of reflections for refinement.
<i>R</i>-factors based on <i>F</i>^2^ are statistically about twice as large
as those based on <i>F</i>, and <i>R</i>- factors based on ALL data will be
even larger. Higher thermal librational movement was observed for some ethyl
side chain carbon atoms. The nonstandard crystal setting was choosen on the
basis of systematic absences in <i>XPREP</i>.
;
_reflns_number_total     7989
_reflns_number_gt     6809
_reflns_threshold_expression     I>2\s(I)
_refine_ls_structure_factor_coef     Fsqd
_refine_ls_matrix_type     full
_refine_ls_R_factor_all     0.032
_refine_ls_R_factor_gt     0.020
_refine_ls_wR_factor_gt     0.046
_refine_ls_wR_factor_ref     0.053
_refine_ls_goodness_of_fit_ref     1.06
_refine_ls_restrained_S_all     1.06
_refine_ls_number_reflns     7989
_refine_ls_number_parameters     432
_refine_ls_number_restraints     0
_refine_ls_hydrogen_treatment     constr
_refine_ls_weighting_scheme     calc
_refine_ls_weighting_details
         'calc w=1/[\s^2^(Fo^2^)+(0.0235P)^2^+3.9546P] where P=(Fo^2^+2Fc^2^)/3'
_atom_sites_solution_hydrogens     geom
_atom_sites_solution_primary     direct
_atom_sites_solution_secondary     difmap
_refine_ls_shift/su_max     0.006
_refine_ls_shift/su_mean     0.000
_refine_diff_density_max     1.15
_refine_diff_density_min     -0.60
_refine_ls_extinction_method     none
_refine_ls_extinction_coef     ?
loop_
    _atom_type_symbol
    _atom_type_description
    _atom_type_scat_dispersion_real
    _atom_type_scat_dispersion_imag
    _atom_type_scat_source
    C C 0.0033 0.0016 'International Tables Vol C Tables 4.2.6.8 and 6.1.1.4'
    H H 0.0000 0.0000 'International Tables Vol C Tables 4.2.6.8 and 6.1.1.4'
    N N 0.0061 0.0033 'International Tables Vol C Tables 4.2.6.8 and 6.1.1.4'
    Pt Pt -1.7033 8.3905 'International Tables Vol C Tables 4.2.6.8 and 6.1.1.4'
_computing_data_collection     'SMART (Bruker, 2004)'
_computing_cell_refinement     'SAINT-Plus (Bruker, 2004)'
_computing_data_reduction     'SAINT-Plus (Bruker, 2004)'
_computing_structure_solution     'SIR92 (Altomare <i>et al.</i>, 1994)'
_computing_structure_refinement     'SHELXL97 (Sheldrick, 2008)'
_computing_molecular_graphics     'SHELXTL (Sheldrick, 2008)'
_computing_publication_material     'SHELXTL (Sheldrick, 2008)'
loop_
    _atom_site_type_symbol
    _atom_site_label
    _atom_site_fract_x
    _atom_site_fract_y
    _atom_site_fract_z
    _atom_site_U_iso_or_equiv
    _atom_site_adp_type
    _atom_site_calc_flag
    _atom_site_refinement_flags
    _atom_site_occupancy
    _atom_site_symmetry_multiplicity
    _atom_site_disorder_assembly
    _atom_site_disorder_group
    Pt Pt 0.099751(5) 0.192585(10) 0.898825(4) 0.01038(4) Uani d . 1 1 . .
    N N21 0.07362(13) 0.3564(2) 0.83785(9) 0.0122(4) Uani d . 1 1 . .
    N N22 0.20559(13) 0.2911(2) 0.92502(10) 0.0118(4) Uani d . 1 1 . .
    N N23 0.12560(13) 0.0283(2) 0.95988(10) 0.0132(4) Uani d . 1 1 . .
    N N24 -0.00526(12) 0.0906(2) 0.87159(10) 0.0137(4) Uani d . 1 1 . .
    C C1 0.00573(15) 0.3621(3) 0.79639(12) 0.0139(5) Uani d . 1 1 . .
    C C2 0.00634(16) 0.4929(3) 0.75972(12) 0.0150(5) Uani d . 1 1 . .
    C C3 0.07411(15) 0.5693(3) 0.77917(11) 0.0135(5) Uani d . 1 1 . .
    C C4 0.11799(15) 0.4813(3) 0.82804(11) 0.0124(5) Uani d . 1 1 . .
    C C5 0.19422(15) 0.5097(3) 0.85827(11) 0.0122(5) Uani d . 1 1 . .
    C C6 0.23629(15) 0.4187(3) 0.90267(11) 0.0119(5) Uani d . 1 1 . .
    C C7 0.31682(15) 0.4437(3) 0.93470(11) 0.0124(5) Uani d . 1 1 . .
    C C8 0.33098(16) 0.3339(3) 0.97658(12) 0.0141(5) Uani d . 1 1 . .
    C C9 0.26224(15) 0.2396(3) 0.97018(12) 0.0128(5) Uani d . 1 1 . .
    C C10 0.25645(15) 0.1147(3) 1.00507(12) 0.0139(5) Uani d . 1 1 . .
    H H10 0.2999 0.0954 1.0355 0.017 Uiso calc R 1 1 . .
    C C11 0.19446(15) 0.0155(3) 1.00036(11) 0.0136(5) Uani d . 1 1 . .
    C C12 0.19191(16) -0.1167(3) 1.03684(12) 0.0146(5) Uani d . 1 1 . .
    C C13 0.12096(16) -0.1833(3) 1.01810(12) 0.0142(5) Uani d . 1 1 . .
    C C14 0.07986(15) -0.0924(3) 0.97043(11) 0.0132(5) Uani d . 1 1 . .
    C C15 0.00550(16) -0.1219(3) 0.94010(12) 0.0156(5) Uani d . 1 1 . .
    H H15 -0.0210 -0.2074 0.9519 0.019 Uiso calc R 1 1 . .
    C C16 -0.03400(15) -0.0374(3) 0.89372(12) 0.0147(5) Uani d . 1 1 . .
    C C17 -0.11039(15) -0.0758(3) 0.85982(12) 0.0169(6) Uani d . 1 1 . .
    C C18 -0.12670(15) 0.0298(3) 0.81659(13) 0.0170(6) Uani d . 1 1 . .
    C C19 -0.06125(15) 0.1341(3) 0.82456(12) 0.0155(5) Uani d . 1 1 . .
    C C20 -0.05565(16) 0.2593(3) 0.79034(12) 0.0159(5) Uani d . 1 1 . .
    H H20 -0.0985 0.2773 0.7592 0.019 Uiso calc R 1 1 . .
    C C21 -0.05598(16) 0.5299(3) 0.70760(12) 0.0184(6) Uani d . 1 1 . .
    H H21A -0.0569 0.6395 0.7011 0.022 Uiso calc R 1 1 . .
    H H21B -0.1083 0.4997 0.7166 0.022 Uiso calc R 1 1 . .
    C C22 -0.04139(19) 0.4511(4) 0.65095(13) 0.0296(7) Uani d . 1 1 . .
    H H22A 0.0095 0.4834 0.6411 0.044 Uiso calc R 1 1 . .
    H H22B -0.0837 0.4769 0.6183 0.044 Uiso calc R 1 1 . .
    H H22C -0.0406 0.3424 0.6571 0.044 Uiso calc R 1 1 . .
    C C31 0.09262(16) 0.7167(3) 0.75170(12) 0.0155(5) Uani d . 1 1 . .
    H H31A 0.0717 0.7145 0.7087 0.019 Uiso calc R 1 1 . .
    H H31B 0.1506 0.7292 0.7565 0.019 Uiso calc R 1 1 . .
    C C32 0.05705(17) 0.8509(3) 0.77993(13) 0.0199(6) Uani d . 1 1 . .
    H H32A -0.0003 0.8381 0.7760 0.030 Uiso calc R 1 1 . .
    H H32B 0.0687 0.9431 0.7597 0.030 Uiso calc R 1 1 . .
    H H32C 0.0800 0.8572 0.8220 0.030 Uiso calc R 1 1 . .
    C C51 0.23459(15) 0.6497(3) 0.84322(11) 0.0126(5) Uani d . 1 1 . .
    C C52 0.22558(16) 0.7814(3) 0.87416(12) 0.0149(5) Uani d . 1 1 . .
    H H52 0.1925 0.7829 0.9037 0.018 Uiso calc R 1 1 . .
    C C53 0.26508(16) 0.9106(3) 0.86175(13) 0.0192(6) Uani d . 1 1 . .
    H H53 0.2588 1.0006 0.8827 0.023 Uiso calc R 1 1 . .
    C C54 0.31375(16) 0.9082(3) 0.81881(13) 0.0200(6) Uani d . 1 1 . .
    H H54 0.3409 0.9965 0.8106 0.024 Uiso calc R 1 1 . .
    C C55 0.32303(17) 0.7772(3) 0.78763(13) 0.0193(6) Uani d . 1 1 . .
    H H55 0.3564 0.7760 0.7583 0.023 Uiso calc R 1 1 . .
    C C56 0.28319(16) 0.6482(3) 0.79960(12) 0.0151(5) Uani d . 1 1 . .
    H H56 0.2889 0.5589 0.7781 0.018 Uiso calc R 1 1 . .
    C C71 0.37968(15) 0.5560(3) 0.92519(12) 0.0162(5) Uani d . 1 1 . .
    H H71A 0.4120 0.5809 0.9639 0.019 Uiso calc R 1 1 . .
    H H71B 0.3540 0.6492 0.9084 0.019 Uiso calc R 1 1 . .
    C C72 0.43370(16) 0.4953(4) 0.88313(13) 0.0216(6) Uani d . 1 1 . .
    H H72A 0.4649 0.4115 0.9022 0.032 Uiso calc R 1 1 . .
    H H72B 0.4692 0.5750 0.8742 0.032 Uiso calc R 1 1 . .
    H H72C 0.4014 0.4608 0.8463 0.032 Uiso calc R 1 1 . .
    C C81 0.40454(16) 0.3068(3) 1.02043(13) 0.0179(6) Uani d . 1 1 . .
    H H81A 0.3896 0.2828 1.0594 0.022 Uiso calc R 1 1 . .
    H H81B 0.4361 0.4001 1.0251 0.022 Uiso calc R 1 1 . .
    C C82 0.45590(17) 0.1798(3) 1.00273(14) 0.0247(7) Uani d . 1 1 . .
    H H82A 0.4254 0.0866 0.9986 0.037 Uiso calc R 1 1 . .
    H H82B 0.5025 0.1673 1.0334 0.037 Uiso calc R 1 1 . .
    H H82C 0.4727 0.2043 0.9649 0.037 Uiso calc R 1 1 . .
    C C121 0.25722(17) -0.1674(3) 1.08425(12) 0.0173(6) Uani d . 1 1 . .
    H H12A 0.2350 -0.2336 1.1121 0.021 Uiso calc R 1 1 . .
    H H12B 0.2803 -0.0789 1.1068 0.021 Uiso calc R 1 1 . .
    C C122 0.32288(18) -0.2513(4) 1.05987(14) 0.0259(7) Uani d . 1 1 . .
    H H12C 0.3011 -0.3423 1.0394 0.039 Uiso calc R 1 1 . .
    H H12D 0.3646 -0.2786 1.0927 0.039 Uiso calc R 1 1 . .
    H H12E 0.3448 -0.1868 1.0319 0.039 Uiso calc R 1 1 . .
    C C131 0.08971(17) -0.3261(3) 1.04001(13) 0.0177(6) Uani d . 1 1 . .
    H H13A 0.0318 -0.3177 1.0377 0.021 Uiso calc R 1 1 . .
    H H13B 0.1131 -0.3409 1.0822 0.021 Uiso calc R 1 1 . .
    C C132 0.10840(18) -0.4624(3) 1.00411(13) 0.0215(6) Uani d . 1 1 . .
    H H13C 0.0829 -0.4508 0.9628 0.032 Uiso calc R 1 1 . .
    H H13D 0.0886 -0.5532 1.0208 0.032 Uiso calc R 1 1 . .
    H H13E 0.1657 -0.4704 1.0058 0.032 Uiso calc R 1 1 . .
    C C171 -0.15641(16) -0.2129(3) 0.87054(14) 0.0209(6) Uani d . 1 1 . .
    H H17A -0.2123 -0.1991 0.8522 0.025 Uiso calc R 1 1 . .
    H H17B -0.1546 -0.2262 0.9138 0.025 Uiso calc R 1 1 . .
    C C172 -0.12383(18) -0.3538(3) 0.84486(14) 0.0236(6) Uani d . 1 1 . .
    H H17C -0.1285 -0.3436 0.8017 0.035 Uiso calc R 1 1 . .
    H H17D -0.1540 -0.4414 0.8542 0.035 Uiso calc R 1 1 . .
    H H17E -0.0682 -0.3667 0.8623 0.035 Uiso calc R 1 1 . .
    C C181 -0.19486(16) 0.0360(3) 0.76589(13) 0.0220(6) Uani d . 1 1 . .
    H H18A -0.2122 0.1412 0.7591 0.026 Uiso calc R 1 1 . .
    H H18B -0.2397 -0.0219 0.7765 0.026 Uiso calc R 1 1 . .
    C C182 -0.17231(19) -0.0278(4) 0.70848(14) 0.0326(8) Uani d . 1 1 . .
    H H18C -0.1273 0.0281 0.6982 0.049 Uiso calc R 1 1 . .
    H H18D -0.2173 -0.0186 0.6762 0.049 Uiso calc R 1 1 . .
    H H18E -0.1580 -0.1336 0.7143 0.049 Uiso calc R 1 1 . .
loop_
    _atom_site_aniso_label
    _atom_site_aniso_U_11
    _atom_site_aniso_U_22
    _atom_site_aniso_U_33
    _atom_site_aniso_U_12
    _atom_site_aniso_U_13
    _atom_site_aniso_U_23
    Pt 0.00960(5) 0.01056(5) 0.01058(5) -0.00107(4) 0.00043(3) -0.00166(4)
    N21 0.0124(10) 0.0135(10) 0.0103(11) 0.0002(9) 0.0003(8) -0.0025(8)
    N22 0.0128(10) 0.0109(11) 0.0112(11) -0.0009(8) 0.0006(8) -0.0008(8)
    N23 0.0154(11) 0.0126(11) 0.0115(11) -0.0028(9) 0.0019(9) -0.0025(9)
    N24 0.0121(10) 0.0135(11) 0.0152(11) -0.0010(9) 0.0018(9) -0.0027(9)
    C1 0.0142(12) 0.0153(13) 0.0116(13) 0.0043(10) -0.0004(10) -0.0027(10)
    C2 0.0163(13) 0.0171(13) 0.0110(13) 0.0037(11) 0.0004(10) -0.0028(10)
    C3 0.0144(12) 0.0157(13) 0.0105(12) 0.0036(10) 0.0022(10) -0.0002(10)
    C4 0.0135(12) 0.0141(13) 0.0098(12) 0.0022(10) 0.0025(10) -0.0034(10)
    C5 0.0129(12) 0.0124(12) 0.0117(13) -0.0020(10) 0.0034(10) -0.0013(10)
    C6 0.0133(12) 0.0118(12) 0.0106(12) -0.0012(10) 0.0019(9) -0.0021(10)
    C7 0.0119(12) 0.0135(13) 0.0114(12) -0.0009(10) 0.0010(10) -0.0034(10)
    C8 0.0142(12) 0.0131(13) 0.0144(13) -0.0012(10) 0.0005(10) -0.0015(10)
    C9 0.0119(12) 0.0123(12) 0.0135(13) -0.0016(10) 0.0002(10) -0.0027(10)
    C10 0.0139(12) 0.0151(13) 0.0116(13) -0.0008(10) -0.0018(10) -0.0005(10)
    C11 0.0143(12) 0.0149(13) 0.0116(13) 0.0020(10) 0.0024(10) -0.0012(10)
    C12 0.0196(13) 0.0137(13) 0.0114(13) 0.0000(10) 0.0053(10) -0.0011(10)
    C13 0.0182(13) 0.0135(13) 0.0121(13) -0.0019(10) 0.0056(10) -0.0017(10)
    C14 0.0162(12) 0.0112(12) 0.0132(13) -0.0024(10) 0.0051(10) -0.0032(10)
    C15 0.0183(13) 0.0122(13) 0.0177(14) -0.0036(10) 0.0077(11) -0.0031(10)
    C16 0.0121(12) 0.0151(13) 0.0175(14) -0.0036(10) 0.0048(10) -0.0062(10)
    C17 0.0110(12) 0.0208(14) 0.0197(14) -0.0028(11) 0.0053(10) -0.0084(12)
    C18 0.0105(12) 0.0194(14) 0.0207(14) -0.0007(10) 0.0015(11) -0.0083(11)
    C19 0.0127(12) 0.0167(13) 0.0165(14) 0.0016(10) 0.0011(10) -0.0063(11)
    C20 0.0124(12) 0.0187(13) 0.0148(13) 0.0034(11) -0.0029(10) -0.0042(11)
    C21 0.0189(14) 0.0194(14) 0.0152(14) 0.0020(11) -0.0026(11) -0.0003(11)
    C22 0.0280(16) 0.0390(19) 0.0177(15) 0.0100(14) -0.0080(12) -0.0062(14)
    C31 0.0169(13) 0.0149(14) 0.0143(13) 0.0017(10) 0.0014(10) 0.0011(10)
    C32 0.0214(14) 0.0153(13) 0.0236(15) 0.0024(11) 0.0052(12) 0.0001(11)
    C51 0.0118(12) 0.0133(12) 0.0119(13) -0.0003(10) -0.0005(10) 0.0021(10)
    C52 0.0155(13) 0.0159(14) 0.0137(13) 0.0007(10) 0.0030(10) 0.0012(10)
    C53 0.0215(14) 0.0151(13) 0.0200(14) -0.0007(11) 0.0010(11) -0.0011(11)
    C54 0.0186(14) 0.0164(14) 0.0250(15) -0.0034(11) 0.0034(11) 0.0068(12)
    C55 0.0171(13) 0.0229(15) 0.0185(14) -0.0006(11) 0.0049(11) 0.0070(11)
    C56 0.0175(13) 0.0170(13) 0.0101(13) 0.0012(11) 0.0004(10) 0.0008(10)
    C71 0.0145(12) 0.0179(14) 0.0155(13) -0.0050(11) 0.0002(10) 0.0024(11)
    C72 0.0164(14) 0.0274(16) 0.0210(15) 0.0004(12) 0.0031(11) 0.0040(12)
    C81 0.0151(13) 0.0171(13) 0.0191(14) -0.0027(11) -0.0050(11) 0.0029(11)
    C82 0.0167(14) 0.0257(16) 0.0309(17) 0.0021(12) 0.0014(12) 0.0079(13)
    C121 0.0220(14) 0.0155(14) 0.0138(13) -0.0012(11) 0.0008(11) 0.0018(10)
    C122 0.0235(15) 0.0250(15) 0.0284(17) 0.0059(13) 0.0021(13) 0.0009(13)
    C131 0.0214(14) 0.0160(14) 0.0166(14) -0.0025(11) 0.0064(11) 0.0010(11)
    C132 0.0282(16) 0.0142(14) 0.0239(16) -0.0053(12) 0.0095(12) -0.0022(12)
    C171 0.0136(13) 0.0224(15) 0.0269(16) -0.0045(11) 0.0040(11) -0.0041(12)
    C172 0.0249(15) 0.0175(14) 0.0282(17) -0.0064(12) 0.0035(13) -0.0046(12)
    C181 0.0139(13) 0.0223(15) 0.0267(16) -0.0011(11) -0.0054(11) -0.0046(12)
    C182 0.0258(16) 0.041(2) 0.0263(18) 0.0055(15) -0.0095(13) -0.0127(15)
_geom_special_details
;
All e.s.d.'s (except the e.s.d. in the dihedral angle between two l.s. planes)
are estimated using the full covariance matrix. The cell e.s.d.'s are taken
into account individually in the estimation of e.s.d.'s in distances, angles
and torsion angles; correlations between e.s.d.'s in cell parameters are only
used when they are defined by crystal symmetry. An approximate (isotropic)
treatment of cell e.s.d.'s is used for estimating e.s.d.'s involving l.s.
planes.
;
loop_
    _geom_bond_atom_site_label_1
    _geom_bond_atom_site_label_2
    _geom_bond_site_symmetry_2
    _geom_bond_distance
    _geom_bond_publ_flag
    Pt N21 . 2.019(2) ?
    Pt N22 . 2.020(2) ?
    Pt N23 . 2.023(2) ?
    Pt N24 . 2.025(2) ?
    N21 C1 . 1.378(3) ?
    N21 C4 . 1.390(3) ?
    N22 C9 . 1.377(3) ?
    N22 C6 . 1.388(3) ?
    N23 C14 . 1.378(3) ?
    N23 C11 . 1.382(3) ?
    N24 C16 . 1.374(3) ?
    N24 C19 . 1.376(3) ?
    C1 C20 . 1.387(4) ?
    C1 C2 . 1.438(4) ?
    C2 C3 . 1.359(4) ?
    C2 C21 . 1.502(4) ?
    C3 C4 . 1.469(4) ?
    C3 C31 . 1.514(4) ?
    C4 C5 . 1.400(4) ?
    C5 C6 . 1.404(4) ?
    C5 C51 . 1.496(4) ?
    C6 C7 . 1.472(3) ?
    C7 C8 . 1.364(4) ?
    C7 C71 . 1.515(4) ?
    C8 C9 . 1.438(4) ?
    C8 C81 . 1.498(4) ?
    C9 C10 . 1.384(4) ?
    C10 C11 . 1.375(4) ?
    C10 H10 . 0.9500 ?
    C11 C12 . 1.450(4) ?
    C12 C13 . 1.360(4) ?
    C12 C121 . 1.496(4) ?
    C13 C14 . 1.447(4) ?
    C13 C131 . 1.501(4) ?
    C14 C15 . 1.375(4) ?
    C15 C16 . 1.385(4) ?
    C15 H15 . 0.9500 ?
    C16 C17 . 1.451(4) ?
    C17 C18 . 1.361(4) ?
    C17 C171 . 1.499(4) ?
    C18 C19 . 1.448(4) ?
    C18 C181 . 1.508(4) ?
    C19 C20 . 1.377(4) ?
    C20 H20 . 0.9500 ?
    C21 C22 . 1.529(4) ?
    C21 H21A . 0.9900 ?
    C21 H21B . 0.9900 ?
    C22 H22A . 0.9800 ?
    C22 H22B . 0.9800 ?
    C22 H22C . 0.9800 ?
    C31 C32 . 1.534(4) ?
    C31 H31A . 0.9900 ?
    C31 H31B . 0.9900 ?
    C32 H32A . 0.9800 ?
    C32 H32B . 0.9800 ?
    C32 H32C . 0.9800 ?
    C51 C52 . 1.394(4) ?
    C51 C56 . 1.400(4) ?
    C52 C53 . 1.391(4) ?
    C52 H52 . 0.9500 ?
    C53 C54 . 1.388(4) ?
    C53 H53 . 0.9500 ?
    C54 C55 . 1.392(4) ?
    C54 H54 . 0.9500 ?
    C55 C56 . 1.389(4) ?
    C55 H55 . 0.9500 ?
    C56 H56 . 0.9500 ?
    C71 C72 . 1.538(4) ?
    C71 H71A . 0.9900 ?
    C71 H71B . 0.9900 ?
    C72 H72A . 0.9800 ?
    C72 H72B . 0.9800 ?
    C72 H72C . 0.9800 ?
    C81 C82 . 1.531(4) ?
    C81 H81A . 0.9900 ?
    C81 H81B . 0.9900 ?
    C82 H82A . 0.9800 ?
    C82 H82B . 0.9800 ?
    C82 H82C . 0.9800 ?
    C121 C122 . 1.532(4) ?
    C121 H12A . 0.9900 ?
    C121 H12B . 0.9900 ?
    C122 H12C . 0.9800 ?
    C122 H12D . 0.9800 ?
    C122 H12E . 0.9800 ?
    C131 C132 . 1.531(4) ?
    C131 H13A . 0.9900 ?
    C131 H13B . 0.9900 ?
    C132 H13C . 0.9800 ?
    C132 H13D . 0.9800 ?
    C132 H13E . 0.9800 ?
    C171 C172 . 1.532(4) ?
    C171 H17A . 0.9900 ?
    C171 H17B . 0.9900 ?
    C172 H17C . 0.9800 ?
    C172 H17D . 0.9800 ?
    C172 H17E . 0.9800 ?
    C181 C182 . 1.536(4) ?
    C181 H18A . 0.9900 ?
    C181 H18B . 0.9900 ?
    C182 H18C . 0.9800 ?
    C182 H18D . 0.9800 ?
    C182 H18E . 0.9800 ?
loop_
    _geom_angle_atom_site_label_1
    _geom_angle_atom_site_label_2
    _geom_angle_atom_site_label_3
    _geom_angle_site_symmetry_1
    _geom_angle_site_symmetry_3
    _geom_angle
    _geom_angle_publ_flag
    N21 Pt N22 . . 88.69(9) ?
    N21 Pt N23 . . 179.84(9) ?
    N22 Pt N23 . . 91.47(9) ?
    N21 Pt N24 . . 91.55(9) ?
    N22 Pt N24 . . 178.79(9) ?
    N23 Pt N24 . . 88.29(9) ?
    C1 N21 C4 . . 106.5(2) ?
    C1 N21 Pt . . 124.68(18) ?
    C4 N21 Pt . . 128.82(17) ?
    C9 N22 C6 . . 106.6(2) ?
    C9 N22 Pt . . 124.63(17) ?
    C6 N22 Pt . . 128.76(17) ?
    C14 N23 C11 . . 105.5(2) ?
    C14 N23 Pt . . 128.36(17) ?
    C11 N23 Pt . . 126.12(18) ?
    C16 N24 C19 . . 106.0(2) ?
    C16 N24 Pt . . 128.04(18) ?
    C19 N24 Pt . . 125.93(18) ?
    N21 C1 C20 . . 126.0(3) ?
    N21 C1 C2 . . 110.2(2) ?
    C20 C1 C2 . . 123.8(2) ?
    C3 C2 C1 . . 107.7(2) ?
    C3 C2 C21 . . 127.6(3) ?
    C1 C2 C21 . . 124.7(2) ?
    C2 C3 C4 . . 106.6(2) ?
    C2 C3 C31 . . 121.8(2) ?
    C4 C3 C31 . . 131.6(2) ?
    N21 C4 C5 . . 124.0(2) ?
    N21 C4 C3 . . 109.0(2) ?
    C5 C4 C3 . . 126.9(2) ?
    C4 C5 C6 . . 125.6(2) ?
    C4 C5 C51 . . 117.9(2) ?
    C6 C5 C51 . . 116.5(2) ?
    N22 C6 C5 . . 124.0(2) ?
    N22 C6 C7 . . 108.9(2) ?
    C5 C6 C7 . . 127.1(2) ?
    C8 C7 C6 . . 106.6(2) ?
    C8 C7 C71 . . 121.8(2) ?
    C6 C7 C71 . . 131.5(2) ?
    C7 C8 C9 . . 107.5(2) ?
    C7 C8 C81 . . 128.3(2) ?
    C9 C8 C81 . . 124.2(2) ?
    N22 C9 C10 . . 126.3(2) ?
    N22 C9 C8 . . 110.4(2) ?
    C10 C9 C8 . . 123.2(2) ?
    C11 C10 C9 . . 127.0(2) ?
    C11 C10 H10 . . 116.5 ?
    C9 C10 H10 . . 116.5 ?
    C10 C11 N23 . . 124.4(2) ?
    C10 C11 C12 . . 125.1(2) ?
    N23 C11 C12 . . 110.5(2) ?
    C13 C12 C11 . . 106.5(2) ?
    C13 C12 C121 . . 128.5(2) ?
    C11 C12 C121 . . 125.0(2) ?
    C12 C13 C14 . . 107.1(2) ?
    C12 C13 C131 . . 128.1(3) ?
    C14 C13 C131 . . 124.8(2) ?
    C15 C14 N23 . . 124.8(2) ?
    C15 C14 C13 . . 124.8(2) ?
    N23 C14 C13 . . 110.4(2) ?
    C14 C15 C16 . . 125.4(3) ?
    C14 C15 H15 . . 117.3 ?
    C16 C15 H15 . . 117.3 ?
    N24 C16 C15 . . 125.1(2) ?
    N24 C16 C17 . . 110.3(2) ?
    C15 C16 C17 . . 124.6(3) ?
    C18 C17 C16 . . 106.6(2) ?
    C18 C17 C171 . . 129.3(3) ?
    C16 C17 C171 . . 124.1(3) ?
    C17 C18 C19 . . 106.9(2) ?
    C17 C18 C181 . . 128.7(3) ?
    C19 C18 C181 . . 124.2(3) ?
    N24 C19 C20 . . 124.6(2) ?
    N24 C19 C18 . . 110.2(2) ?
    C20 C19 C18 . . 125.1(3) ?
    C19 C20 C1 . . 127.1(3) ?
    C19 C20 H20 . . 116.5 ?
    C1 C20 H20 . . 116.5 ?
    C2 C21 C22 . . 112.1(2) ?
    C2 C21 H21A . . 109.2 ?
    C22 C21 H21A . . 109.2 ?
    C2 C21 H21B . . 109.2 ?
    C22 C21 H21B . . 109.2 ?
    H21A C21 H21B . . 107.9 ?
    C21 C22 H22A . . 109.5 ?
    C21 C22 H22B . . 109.5 ?
    H22A C22 H22B . . 109.5 ?
    C21 C22 H22C . . 109.5 ?
    H22A C22 H22C . . 109.5 ?
    H22B C22 H22C . . 109.5 ?
    C3 C31 C32 . . 112.4(2) ?
    C3 C31 H31A . . 109.1 ?
    C32 C31 H31A . . 109.1 ?
    C3 C31 H31B . . 109.1 ?
    C32 C31 H31B . . 109.1 ?
    H31A C31 H31B . . 107.9 ?
    C31 C32 H32A . . 109.5 ?
    C31 C32 H32B . . 109.5 ?
    H32A C32 H32B . . 109.5 ?
    C31 C32 H32C . . 109.5 ?
    H32A C32 H32C . . 109.5 ?
    H32B C32 H32C . . 109.5 ?
    C52 C51 C56 . . 119.8(2) ?
    C52 C51 C5 . . 119.7(2) ?
    C56 C51 C5 . . 120.5(2) ?
    C53 C52 C51 . . 119.9(3) ?
    C53 C52 H52 . . 120.0 ?
    C51 C52 H52 . . 120.0 ?
    C54 C53 C52 . . 120.0(3) ?
    C54 C53 H53 . . 120.0 ?
    C52 C53 H53 . . 120.0 ?
    C53 C54 C55 . . 120.4(3) ?
    C53 C54 H54 . . 119.8 ?
    C55 C54 H54 . . 119.8 ?
    C56 C55 C54 . . 119.7(3) ?
    C56 C55 H55 . . 120.2 ?
    C54 C55 H55 . . 120.2 ?
    C55 C56 C51 . . 120.1(3) ?
    C55 C56 H56 . . 119.9 ?
    C51 C56 H56 . . 119.9 ?
    C7 C71 C72 . . 111.9(2) ?
    C7 C71 H71A . . 109.2 ?
    C72 C71 H71A . . 109.2 ?
    C7 C71 H71B . . 109.2 ?
    C72 C71 H71B . . 109.2 ?
    H71A C71 H71B . . 107.9 ?
    C71 C72 H72A . . 109.5 ?
    C71 C72 H72B . . 109.5 ?
    H72A C72 H72B . . 109.5 ?
    C71 C72 H72C . . 109.5 ?
    H72A C72 H72C . . 109.5 ?
    H72B C72 H72C . . 109.5 ?
    C8 C81 C82 . . 113.7(2) ?
    C8 C81 H81A . . 108.8 ?
    C82 C81 H81A . . 108.8 ?
    C8 C81 H81B . . 108.8 ?
    C82 C81 H81B . . 108.8 ?
    H81A C81 H81B . . 107.7 ?
    C81 C82 H82A . . 109.5 ?
    C81 C82 H82B . . 109.5 ?
    H82A C82 H82B . . 109.5 ?
    C81 C82 H82C . . 109.5 ?
    H82A C82 H82C . . 109.5 ?
    H82B C82 H82C . . 109.5 ?
    C12 C121 C122 . . 113.2(2) ?
    C12 C121 H12A . . 108.9 ?
    C122 C121 H12A . . 108.9 ?
    C12 C121 H12B . . 108.9 ?
    C122 C121 H12B . . 108.9 ?
    H12A C121 H12B . . 107.8 ?
    C121 C122 H12C . . 109.5 ?
    C121 C122 H12D . . 109.5 ?
    H12C C122 H12D . . 109.5 ?
    C121 C122 H12E . . 109.5 ?
    H12C C122 H12E . . 109.5 ?
    H12D C122 H12E . . 109.5 ?
    C13 C131 C132 . . 112.3(2) ?
    C13 C131 H13A . . 109.1 ?
    C132 C131 H13A . . 109.1 ?
    C13 C131 H13B . . 109.1 ?
    C132 C131 H13B . . 109.1 ?
    H13A C131 H13B . . 107.9 ?
    C131 C132 H13C . . 109.5 ?
    C131 C132 H13D . . 109.5 ?
    H13C C132 H13D . . 109.5 ?
    C131 C132 H13E . . 109.5 ?
    H13C C132 H13E . . 109.5 ?
    H13D C132 H13E . . 109.5 ?
    C17 C171 C172 . . 111.9(2) ?
    C17 C171 H17A . . 109.2 ?
    C172 C171 H17A . . 109.2 ?
    C17 C171 H17B . . 109.2 ?
    C172 C171 H17B . . 109.2 ?
    H17A C171 H17B . . 107.9 ?
    C171 C172 H17C . . 109.5 ?
    C171 C172 H17D . . 109.5 ?
    H17C C172 H17D . . 109.5 ?
    C171 C172 H17E . . 109.5 ?
    H17C C172 H17E . . 109.5 ?
    H17D C172 H17E . . 109.5 ?
    C18 C181 C182 . . 111.8(2) ?
    C18 C181 H18A . . 109.3 ?
    C182 C181 H18A . . 109.3 ?
    C18 C181 H18B . . 109.3 ?
    C182 C181 H18B . . 109.3 ?
    H18A C181 H18B . . 107.9 ?
    C181 C182 H18C . . 109.5 ?
    C181 C182 H18D . . 109.5 ?
    H18C C182 H18D . . 109.5 ?
    C181 C182 H18E . . 109.5 ?
    H18C C182 H18E . . 109.5 ?
    H18D C182 H18E . . 109.5 ?
loop_
    _geom_torsion_atom_site_label_1
    _geom_torsion_atom_site_label_2
    _geom_torsion_atom_site_label_3
    _geom_torsion_atom_site_label_4
    _geom_torsion_site_symmetry_1
    _geom_torsion_site_symmetry_2
    _geom_torsion_site_symmetry_3
    _geom_torsion_site_symmetry_4
    _geom_torsion
    _geom_torsion_publ_flag
    N22 Pt N21 C1 . . . . 176.0(2) ?
    N24 Pt N21 C1 . . . . -2.8(2) ?
    N22 Pt N21 C4 . . . . -3.1(2) ?
    N24 Pt N21 C4 . . . . 178.1(2) ?
    N21 Pt N22 C9 . . . . 179.2(2) ?
    N23 Pt N22 C9 . . . . -0.8(2) ?
    N21 Pt N22 C6 . . . . -1.1(2) ?
    N23 Pt N22 C6 . . . . 179.0(2) ?
    N22 Pt N23 C14 . . . . -179.3(2) ?
    N24 Pt N23 C14 . . . . -0.5(2) ?
    N22 Pt N23 C11 . . . . 1.0(2) ?
    N24 Pt N23 C11 . . . . 179.8(2) ?
    N21 Pt N24 C16 . . . . -179.2(2) ?
    N23 Pt N24 C16 . . . . 0.7(2) ?
    N21 Pt N24 C19 . . . . 3.9(2) ?
    N23 Pt N24 C19 . . . . -176.2(2) ?
    C4 N21 C1 C20 . . . . -179.6(3) ?
    Pt N21 C1 C20 . . . . 1.1(4) ?
    C4 N21 C1 C2 . . . . -0.3(3) ?
    Pt N21 C1 C2 . . . . -179.58(17) ?
    N21 C1 C2 C3 . . . . -1.0(3) ?
    C20 C1 C2 C3 . . . . 178.3(3) ?
    N21 C1 C2 C21 . . . . 176.1(2) ?
    C20 C1 C2 C21 . . . . -4.6(4) ?
    C1 C2 C3 C4 . . . . 1.8(3) ?
    C21 C2 C3 C4 . . . . -175.2(3) ?
    C1 C2 C3 C31 . . . . -177.8(2) ?
    C21 C2 C3 C31 . . . . 5.3(4) ?
    C1 N21 C4 C5 . . . . -174.8(2) ?
    Pt N21 C4 C5 . . . . 4.4(4) ?
    C1 N21 C4 C3 . . . . 1.4(3) ?
    Pt N21 C4 C3 . . . . -179.37(17) ?
    C2 C3 C4 N21 . . . . -2.0(3) ?
    C31 C3 C4 N21 . . . . 177.4(2) ?
    C2 C3 C4 C5 . . . . 174.1(3) ?
    C31 C3 C4 C5 . . . . -6.5(4) ?
    N21 C4 C5 C6 . . . . -0.7(4) ?
    C3 C4 C5 C6 . . . . -176.3(3) ?
    N21 C4 C5 C51 . . . . -179.6(2) ?
    C3 C4 C5 C51 . . . . 4.9(4) ?
    C9 N22 C6 C5 . . . . -175.9(2) ?
    Pt N22 C6 C5 . . . . 4.3(4) ?
    C9 N22 C6 C7 . . . . 1.8(3) ?
    Pt N22 C6 C7 . . . . -177.95(17) ?
    C4 C5 C6 N22 . . . . -3.7(4) ?
    C51 C5 C6 N22 . . . . 175.2(2) ?
    C4 C5 C6 C7 . . . . 179.0(2) ?
    C51 C5 C6 C7 . . . . -2.1(4) ?
    N22 C6 C7 C8 . . . . -2.1(3) ?
    C5 C6 C7 C8 . . . . 175.5(3) ?
    N22 C6 C7 C71 . . . . 173.7(3) ?
    C5 C6 C7 C71 . . . . -8.7(5) ?
    C6 C7 C8 C9 . . . . 1.6(3) ?
    C71 C7 C8 C9 . . . . -174.7(2) ?
    C6 C7 C8 C81 . . . . 179.0(3) ?
    C71 C7 C8 C81 . . . . 2.7(4) ?
    C6 N22 C9 C10 . . . . 179.7(3) ?
    Pt N22 C9 C10 . . . . -0.5(4) ?
    C6 N22 C9 C8 . . . . -0.9(3) ?
    Pt N22 C9 C8 . . . . 178.91(17) ?
    C7 C8 C9 N22 . . . . -0.5(3) ?
    C81 C8 C9 N22 . . . . -178.1(2) ?
    C7 C8 C9 C10 . . . . 179.0(3) ?
    C81 C8 C9 C10 . . . . 1.4(4) ?
    N22 C9 C10 C11 . . . . 2.2(5) ?
    C8 C9 C10 C11 . . . . -177.2(3) ?
    C9 C10 C11 N23 . . . . -1.9(4) ?
    C9 C10 C11 C12 . . . . 178.0(3) ?
    C14 N23 C11 C10 . . . . -179.7(2) ?
    Pt N23 C11 C10 . . . . 0.1(4) ?
    C14 N23 C11 C12 . . . . 0.3(3) ?
    Pt N23 C11 C12 . . . . -179.86(17) ?
    C10 C11 C12 C13 . . . . 179.9(3) ?
    N23 C11 C12 C13 . . . . -0.1(3) ?
    C10 C11 C12 C121 . . . . -1.5(4) ?
    N23 C11 C12 C121 . . . . 178.4(2) ?
    C11 C12 C13 C14 . . . . -0.2(3) ?
    C121 C12 C13 C14 . . . . -178.6(3) ?
    C11 C12 C13 C131 . . . . 178.1(3) ?
    C121 C12 C13 C131 . . . . -0.4(5) ?
    C11 N23 C14 C15 . . . . 179.3(3) ?
    Pt N23 C14 C15 . . . . -0.5(4) ?
    C11 N23 C14 C13 . . . . -0.4(3) ?
    Pt N23 C14 C13 . . . . 179.77(17) ?
    C12 C13 C14 C15 . . . . -179.4(3) ?
    C131 C13 C14 C15 . . . . 2.3(4) ?
    C12 C13 C14 N23 . . . . 0.4(3) ?
    C131 C13 C14 N23 . . . . -178.0(2) ?
    N23 C14 C15 C16 . . . . 1.5(4) ?
    C13 C14 C15 C16 . . . . -178.8(3) ?
    C19 N24 C16 C15 . . . . 177.3(3) ?
    Pt N24 C16 C15 . . . . -0.1(4) ?
    C19 N24 C16 C17 . . . . -0.1(3) ?
    Pt N24 C16 C17 . . . . -177.57(17) ?
    C14 C15 C16 N24 . . . . -1.2(4) ?
    C14 C15 C16 C17 . . . . 175.9(3) ?
    N24 C16 C17 C18 . . . . 0.8(3) ?
    C15 C16 C17 C18 . . . . -176.7(3) ?
    N24 C16 C17 C171 . . . . 177.1(2) ?
    C15 C16 C17 C171 . . . . -0.3(4) ?
    C16 C17 C18 C19 . . . . -1.0(3) ?
    C171 C17 C18 C19 . . . . -177.1(3) ?
    C16 C17 C18 C181 . . . . 174.1(3) ?
    C171 C17 C18 C181 . . . . -2.1(5) ?
    C16 N24 C19 C20 . . . . 179.2(3) ?
    Pt N24 C19 C20 . . . . -3.3(4) ?
    C16 N24 C19 C18 . . . . -0.5(3) ?
    Pt N24 C19 C18 . . . . 177.00(17) ?
    C17 C18 C19 N24 . . . . 1.0(3) ?
    C181 C18 C19 N24 . . . . -174.4(2) ?
    C17 C18 C19 C20 . . . . -178.7(3) ?
    C181 C18 C19 C20 . . . . 5.9(4) ?
    N24 C19 C20 C1 . . . . 0.3(5) ?
    C18 C19 C20 C1 . . . . 179.9(3) ?
    N21 C1 C20 C19 . . . . 0.9(5) ?
    C2 C1 C20 C19 . . . . -178.3(3) ?
    C3 C2 C21 C22 . . . . 92.3(3) ?
    C1 C2 C21 C22 . . . . -84.2(3) ?
    C2 C3 C31 C32 . . . . 86.4(3) ?
    C4 C3 C31 C32 . . . . -93.0(3) ?
    C4 C5 C51 C52 . . . . 89.9(3) ?
    C6 C5 C51 C52 . . . . -89.1(3) ?
    C4 C5 C51 C56 . . . . -92.0(3) ?
    C6 C5 C51 C56 . . . . 89.0(3) ?
    C56 C51 C52 C53 . . . . -0.2(4) ?
    C5 C51 C52 C53 . . . . 177.8(2) ?
    C51 C52 C53 C54 . . . . -0.3(4) ?
    C52 C53 C54 C55 . . . . 0.4(4) ?
    C53 C54 C55 C56 . . . . 0.1(4) ?
    C54 C55 C56 C51 . . . . -0.6(4) ?
    C52 C51 C56 C55 . . . . 0.7(4) ?
    C5 C51 C56 C55 . . . . -177.3(2) ?
    C8 C7 C71 C72 . . . . 85.1(3) ?
    C6 C7 C71 C72 . . . . -90.2(3) ?
    C7 C8 C81 C82 . . . . -101.4(3) ?
    C9 C8 C81 C82 . . . . 75.6(3) ?
    C13 C12 C121 C122 . . . . 98.1(3) ?
    C11 C12 C121 C122 . . . . -80.1(3) ?
    C12 C13 C131 C132 . . . . -92.1(3) ?
    C14 C13 C131 C132 . . . . 85.8(3) ?
    C18 C17 C171 C172 . . . . 98.0(3) ?
    C16 C17 C171 C172 . . . . -77.5(3) ?
    C17 C18 C181 C182 . . . . -96.4(4) ?
    C19 C18 C181 C182 . . . . 77.9(4) ?
