# Supplementary material for: (2,3,7,8,12,13,17,18-Octa­ethyl-5-phenyl­porphyrinato)platinum(II)
Source: Acta Crystallogr Sect E Struct Rep Online. 2011 Jul 13;67(Pt 8):m1077. doi: 10.1107/S1600536811026882 (PMC3212153; doi:10.1107/S1600536811026882)
Supplement: Supplementary file 2 [file e-67-m1077-Isup2.hkl]

# 
# h,k,l, Fc-squared, Fo-squared, sigma(Fo-squared) and status flag 
# 
data_I
_shelx_title '    MS474 in P2(1)/n' 
_shelx_refln_list_code          4 
_shelx_F_calc_maximum      491.54 
_exptl_crystal_F_000      1624.00 
_reflns_d_resolution_high  0.7675 
 
loop_ 
 _symmetry_equiv_pos_as_xyz 
 'x, y, z' 
 '-x+1/2, y+1/2, -z+1/2' 
 '-x, -y, -z' 
 'x-1/2, -y-1/2, z-1/2' 
 
_cell_length_a    17.1661 
_cell_length_b     8.9301 
_cell_length_c    22.8471 
_cell_angle_alpha  90.000 
_cell_angle_beta   99.367 
_cell_angle_gamma  90.000 
 
_shelx_F_squared_multiplier     1.000 
 
loop_ 
 _refln_index_h 
 _refln_index_k 
 _refln_index_l 
 _refln_F_squared_calc 
 _refln_F_squared_meas 
 _refln_F_squared_sigma 
 _refln_observed_status 
   2   0   0     4058.86     4189.68     81.57 o 
   4   0   0    46214.50    49421.20    774.59 o 
   6   0   0    77391.91    81267.82   1099.61 o 
   8   0   0     2938.23     3059.10    113.83 o 
  10   0   0    63811.48    65719.99   1145.66 o 
  12   0   0     6492.98     6742.08    151.91 o 
  14   0   0    24794.49    24293.29    493.43 o 
  16   0   0     3342.30     3176.67    201.11 o 
  18   0   0     3721.87     3825.73    190.08 o 
  20   0   0    15138.61    16116.10    517.19 o 
  22   0   0     2281.58     2495.92    244.84 o 
   1   1   0    15906.54    16859.53    169.17 o 
   2   1   0    46241.19    48747.29    498.35 o 
   3   1   0    11518.47    12709.15    135.39 o 
   4   1   0      338.08      412.36     24.02 o 
   5   1   0     5905.97     5839.11     85.01 o 
   6   1   0    29991.82    31415.46    342.96 o 
   7   1   0      101.43      132.42     25.78 o 
   8   1   0    30930.21    31199.24    351.12 o 
   9   1   0     2696.76     2652.69     72.84 o 
  10   1   0       17.60        8.33     29.19 o 
  11   1   0     5877.50     5917.74    155.78 o 
  12   1   0    32510.25    32045.25    393.64 o 
  13   1   0     2641.45     2597.85     82.25 o 
  14   1   0     8132.25     8031.58    164.17 o 
  15   1   0     1042.79      973.34     74.11 o 
  16   1   0     4616.38     4510.88    142.08 o 
  17   1   0      387.87      364.27     71.79 o 
  18   1   0    15494.85    15393.04    300.45 o 
  19   1   0     1656.62     1844.43    120.18 o 
  20   1   0      125.40       -9.53     79.04 o 
  21   1   0      194.91      127.88     97.91 o 
   0   2   0    15549.33    16086.03    240.15 o 
   1   2   0     1168.52     1077.10     31.55 o 
   2   2   0       80.72      112.90     17.12 o 
   3   2   0    28419.55    29365.94    393.31 o 
   4   2   0    18480.06    18707.86    214.41 o 
   5   2   0       51.40       29.15     15.69 o 
   6   2   0    31347.66    32318.24    355.48 o 
   7   2   0    33679.80    35656.00    393.57 o 
   8   2   0     1588.41     1489.26     52.15 o 
   9   2   0     2940.24     2660.34     83.94 o 
  10   2   0    14944.07    14140.41    194.03 o 
  11   2   0     8358.57     8428.82    140.26 o 
  12   2   0     6695.18     6442.13    123.50 o 
  13   2   0    13623.43    13267.62    225.00 o 
  14   2   0     8958.92     8880.24    157.44 o 
  15   2   0      106.69        4.41     69.43 o 
  16   2   0    21321.88    21526.07    412.17 o 
  17   2   0    16900.37    16561.71    315.20 o 
  18   2   0     1581.46     1731.19    115.22 o 
  19   2   0     5621.73     5717.14    184.16 o 
  20   2   0    10235.95    10226.37    252.59 o 
  21   2   0     1401.11     1405.54    147.17 o 
   1   3   0    31289.28    32183.43    327.56 o 
   2   3   0    12179.55    12643.59    147.09 o 
   3   3   0     2001.77     2020.72     44.69 o 
   4   3   0     1294.21     1169.36     44.01 o 
   5   3   0    41809.41    41909.50    551.79 o 
   6   3   0     1213.27     1199.31     64.72 o 
   7   3   0     2038.31     1905.91     67.09 o 
   8   3   0     3808.19     3270.79     75.59 o 
   9   3   0    21085.09    20763.66    259.96 o 
  10   3   0     4200.11     4282.01     92.82 o 
  11   3   0    21721.22    21408.98    276.72 o 
  12   3   0     9277.98     9179.61    176.35 o 
  13   3   0     1289.72     1346.51     81.10 o 
  14   3   0     1650.26     1754.52     92.11 o 
  15   3   0    19340.77    18905.46    337.20 o 
  16   3   0       63.33      -62.25     62.25 o 
  17   3   0     1420.21     1431.14    109.93 o 
  18   3   0     3950.95     4236.57    168.75 o 
  19   3   0    16547.03    16927.17    341.17 o 
  20   3   0        1.34      -80.37     80.37 o 
  21   3   0     5696.65     5753.28    203.89 o 
   0   4   0     3789.74     4340.78    116.77 o 
   1   4   0    14485.43    14542.33    173.66 o 
   2   4   0      402.94      453.77     33.22 o 
   3   4   0    33377.18    32360.62    340.14 o 
   4   4   0     7484.65     8241.50    128.01 o 
   5   4   0      514.86      577.03     41.70 o 
   6   4   0      163.15      212.83     43.35 o 
   7   4   0    32484.50    31861.56    372.01 o 
   8   4   0      287.49      319.88     48.11 o 
   9   4   0    14880.78    14392.25    227.05 o 
  10   4   0      861.87      959.10     67.50 o 
  11   4   0     6794.23     6509.86    145.98 o 
  12   4   0      830.46      793.69     83.10 o 
  13   4   0    26541.10    27327.20    392.30 o 
  14   4   0     1507.07     1647.34     96.37 o 
  15   4   0      342.64      390.34     71.29 o 
  16   4   0      439.14      204.80     80.51 o 
  17   4   0    15055.47    14910.63    324.73 o 
  18   4   0        0.56      -77.51     77.51 o 
  19   4   0     8109.16     8512.66    236.46 o 
  20   4   0      159.71      179.30     97.35 o 
   1   5   0    18262.49    17532.12    211.11 o 
   2   5   0      712.86      590.99     40.41 o 
   3   5   0    12604.29    13140.92    169.64 o 
   4   5   0     1982.74     1926.58     57.86 o 
   5   5   0    44236.00    43719.89    494.64 o 
   6   5   0      629.22      602.83     53.34 o 
   7   5   0     4229.20     4168.71    146.28 o 
   8   5   0     4958.02     4944.57    151.09 o 
   9   5   0    17443.06    17639.66    271.97 o 
  10   5   0        3.05      -52.15     52.15 o 
  11   5   0    10851.40    10689.73    246.83 o 
  12   5   0      659.45      603.81     73.56 o 
  13   5   0     1142.21     1080.05    101.74 o 
  14   5   0      500.57      372.61     75.20 o 
  15   5   0    24799.61    24928.01    388.04 o 
  16   5   0      103.14       95.13     74.34 o 
  17   5   0     1379.25     1462.86    122.53 o 
  18   5   0      714.01      667.58    109.54 o 
  19   5   0     4398.93     5225.66    205.76 o 
   0   6   0    20087.99    20510.21    405.52 o 
   1   6   0    10390.76    10378.88    152.40 o 
   2   6   0     3036.68     3007.73     78.16 o 
   3   6   0    51468.55    52589.49    547.75 o 
   4   6   0    11840.52    11919.26    166.67 o 
   5   6   0      198.10      211.67     46.54 o 
   6   6   0     6460.85     5922.57    124.33 o 
   7   6   0    15060.64    14744.03    219.25 o 
   8   6   0     1058.32     1066.73     68.00 o 
   9   6   0     6715.66     6529.19    153.59 o 
  10   6   0     8883.84     8413.83    180.10 o 
  11   6   0     5016.76     4930.54    141.37 o 
  12   6   0       21.41       50.00     60.42 o 
  13   6   0    15174.39    15073.89    274.89 o 
  14   6   0     3122.26     3337.80    138.54 o 
  15   6   0       29.47      -25.71     70.24 o 
  16   6   0     2717.24     2691.95    135.99 o 
  17   6   0     8040.24     8506.73    351.00 o 
  18   6   0      607.43      368.89    110.65 o 
   1   7   0     8837.47     8878.29    146.88 o 
   2   7   0    16000.00    16185.61    218.63 o 
   3   7   0      496.30      383.38     57.23 o 
   4   7   0     9201.42     8906.55    163.91 o 
   5   7   0    13100.55    13007.34    208.89 o 
   6   7   0     4793.32     4597.08    117.60 o 
   7   7   0      151.86       84.88     48.68 o 
   8   7   0    15239.61    14901.59    257.67 o 
   9   7   0    11364.46    11427.17    222.87 o 
  10   7   0      245.23      183.12     63.26 o 
  11   7   0     6623.15     6412.97    168.89 o 
  12   7   0     7738.83     7734.71    190.70 o 
  13   7   0      285.33       56.44     77.65 o 
  14   7   0     3515.53     3641.19    151.82 o 
  15   7   0     5367.18     5387.63    175.01 o 
  16   7   0     2155.48     2405.72    141.15 o 
  17   7   0      328.79      112.88     97.48 o 
   0   8   0    20994.37    21416.18    393.42 o 
   1   8   0       26.12      -48.78     48.78 o 
   2   8   0     2431.77     2340.15     98.10 o 
   3   8   0     5894.09     5740.79    137.88 o 
   4   8   0    23807.01    23937.96    330.26 o 
   5   8   0       31.21       24.33     54.21 o 
   6   8   0    18281.33    18448.85    277.00 o 
   7   8   0     1736.25     1660.80     99.46 o 
   8   8   0     2353.58     2528.13    119.65 o 
   9   8   0      259.69      213.13     71.67 o 
  10   8   0    18415.53    18247.16    315.88 o 
  11   8   0      110.31       84.73     75.14 o 
  12   8   0      836.13      770.93     93.54 o 
  13   8   0      473.86      283.56     85.63 o 
  14   8   0    12904.86    13182.33    279.27 o 
  15   8   0       46.70      -93.65     93.65 o 
   1   9   0      140.88      157.63     70.44 o 
   2   9   0    14833.36    15259.39    249.70 o 
   3   9   0      845.82      889.32     80.66 o 
   4   9   0     3672.11     3845.39    128.10 o 
   5   9   0       21.69      -55.92     55.92 o 
   6   9   0     3954.28     3950.68    142.37 o 
   7   9   0       43.93       -8.88     69.64 o 
   8   9   0    17235.66    17364.31    308.49 o 
   9   9   0      299.94      229.82     81.39 o 
  10   9   0       31.27      -64.63     74.14 o 
  11   9   0      220.50       86.54     92.65 o 
  12   9   0     9471.21     9847.35    265.40 o 
  13   9   0     1022.06      966.13    127.01 o 
   0  10   0    11488.94    11942.55    431.77 o 
   1  10   0      448.57      316.48    102.17 o 
   2  10   0      930.31      974.14    124.03 o 
   3  10   0     6146.93     6059.17    174.05 o 
   4  10   0     7415.34     7777.00    238.21 o 
   5  10   0        7.49      -70.31     70.31 o 
   6  10   0     6788.05     6640.76    201.22 o 
   7  10   0     1868.76     2011.90    123.90 o 
   8  10   0     1141.51     1101.79    138.99 o 
   9  10   0     2073.04     2060.32    165.16 o 
  10  10   0    15581.52    16194.92    449.07 o 
  11  10   0     1673.50     1879.53    164.39 o 
   1  11   0     5843.67     6062.41    250.08 o 
   2  11   0     6101.53     6598.18    286.70 o 
   3  11   0      313.73      135.32    156.50 o 
   4  11   0     2547.25     2667.30    179.25 o 
   5  11   0    11351.11    12183.54    789.76 o 
   6  11   0      973.69      867.37    207.44 o 
   7  11   0      377.06      320.99    144.55 o 
 -21   0   1     2045.14     2317.38    220.24 o 
 -19   0   1    15621.99    15685.85    520.99 o 
 -17   0   1      162.62      284.47    139.03 o 
 -15   0   1    13644.57    14194.48    382.11 o 
 -13   0   1    28667.59    30405.60    571.22 o 
 -11   0   1     7468.09     7265.83    153.70 o 
  -9   0   1   127739.35   137025.03   1844.73 o 
  -7   0   1    15490.19    15966.40    253.27 o 
  -5   0   1    93391.44   100971.97   1352.92 o 
  -3   0   1    33162.92    35246.01    483.11 o 
  -1   0   1    19177.12    19710.74    471.14 o 
   1   0   1   241613.66   227275.28   4844.44 o 
   3   0   1      132.09      193.09     24.31 o 
   5   0   1    37746.98    38171.59    530.74 o 
   7   0   1    50963.50    52488.07    730.01 o 
   9   0   1     9569.43     9823.25    181.14 o 
  11   0   1    43668.46    43584.22    639.52 o 
  13   0   1     4779.55     4818.13    223.63 o 
  15   0   1     3159.69     3389.51    155.09 o 
  17   0   1    13364.34    13784.39    389.38 o 
  19   0   1     3605.84     3852.73    331.27 o 
  21   0   1     9486.18     9870.33    400.76 o 
 -22   1   1       11.20       10.09    102.34 o 
 -21   1   1    12612.05    12923.99    537.95 o 
 -20   1   1     1671.06     1753.71    123.94 o 
 -19   1   1      167.08       89.30     71.08 o 
 -18   1   1     2677.72     2612.86    169.10 o 
 -17   1   1    19737.55    19632.66    348.49 o 
 -16   1   1       17.14       29.51     53.80 o 
 -15   1   1     4116.07     4025.35    118.35 o 
 -14   1   1     2490.09     2725.88    100.29 o 
 -13   1   1     8961.42     8866.32    151.29 o 
 -12   1   1       31.17      -34.02     34.02 o 
 -11   1   1    35061.01    34356.10    397.67 o 
 -10   1   1     2388.43     2263.37     67.26 o 
  -9   1   1      224.43      211.02     37.51 o 
  -8   1   1     5716.33     5779.70    113.33 o 
  -7   1   1    49878.43    50235.49    533.19 o 
  -6   1   1       30.59       55.04     20.79 o 
  -5   1   1     9067.77     9078.12    117.47 o 
  -4   1   1     9067.99     9462.94    118.00 o 
  -3   1   1    35027.02    36253.71    378.70 o 
  -2   1   1     4300.40     4563.54     74.59 o 
  -1   1   1    74343.64    79728.27    810.51 o 
   0   1   1    18324.57    19253.00    190.42 o 
   1   1   1      701.19      717.33     18.18 o 
   2   1   1     1576.79     1550.70     28.69 o 
   3   1   1    54840.09    57905.19    553.67 o 
   4   1   1    16180.72    17878.64    186.92 o 
   5   1   1    13071.69    13373.33    148.06 o 
   6   1   1     6191.60     6353.33     94.19 o 
   7   1   1    11214.23    11084.88    146.28 o 
   8   1   1       86.32      147.20     27.85 o 
   9   1   1    34567.36    34854.09    391.56 o 
  10   1   1     2055.03     1966.67     61.89 o 
  11   1   1      382.65      490.09     52.43 o 
  12   1   1      313.88      188.56     38.88 o 
  13   1   1    29899.80    29659.90    360.79 o 
  14   1   1      813.86      768.96     65.22 o 
  15   1   1     5178.73     5108.76    132.39 o 
  16   1   1     2645.10     2774.37    109.20 o 
  17   1   1     9355.20     9010.49    210.99 o 
  18   1   1     2656.27     3032.02    137.89 o 
  19   1   1    19471.82    19403.12    360.59 o 
  20   1   1     2731.81     2824.27    146.44 o 
  21   1   1       29.88       36.63    135.22 o 
 -21   2   1     1001.66      979.38    113.44 o 
 -20   2   1     1501.00     1517.32    122.58 o 
 -19   2   1    13771.13    13667.32    267.80 o 
 -18   2   1     5300.65     5212.94    220.26 o 
 -17   2   1     1706.81     1868.91    117.73 o 
 -16   2   1    12983.70    12709.79    260.74 o 
 -15   2   1     8261.68     7946.01    192.06 o 
 -14   2   1     1301.80     1278.40     78.58 o 
 -13   2   1     8810.35     8450.14    150.96 o 
 -12   2   1    13397.23    12943.33    191.75 o 
 -11   2   1      490.43      446.03     49.90 o 
 -10   2   1     3671.27     3328.19     79.84 o 
  -9   2   1    23399.93    23408.26    281.98 o 
  -8   2   1     4208.40     3958.34     79.01 o 
  -7   2   1      230.37      156.12     26.77 o 
  -6   2   1    47328.03    48905.49    518.50 o 
  -5   2   1    25049.93    25237.31    261.42 o 
  -4   2   1     2242.59     2525.26     58.92 o 
  -3   2   1    15729.48    15998.48    201.83 o 
  -2   2   1    17553.49    18354.96    191.79 o 
  -1   2   1      149.68      188.50     19.83 o 
   0   2   1     6276.96     6479.75     81.31 o 
   1   2   1    39925.95    42204.29    411.31 o 
   2   2   1    13254.25    13725.87    149.25 o 
   3   2   1     5651.35     6029.83     92.45 o 
   4   2   1    24391.59    25250.76    260.02 o 
   5   2   1    21072.63    21671.54    261.64 o 
   6   2   1        4.41       -6.56     18.24 o 
   7   2   1    23044.87    23553.40    274.71 o 
   8   2   1    24292.13    24319.66    286.22 o 
   9   2   1      643.15      542.29     53.02 o 
  10   2   1    10215.85     9972.25    151.43 o 
  11   2   1    21406.13    21156.50    269.55 o 
  12   2   1    11330.31    11801.44    179.69 o 
  13   2   1     4600.65     4449.88    104.76 o 
  14   2   1    13082.07    12798.36    198.41 o 
  15   2   1     6603.72     6632.53    173.11 o 
  16   2   1      356.12      207.45     68.30 o 
  17   2   1    12822.92    11991.49    255.49 o 
  18   2   1     8875.09     9003.86    224.11 o 
  19   2   1      880.91      949.94    110.13 o 
  20   2   1     2811.23     2970.02    154.18 o 
  21   2   1     4064.17     4216.65    182.46 o 
 -21   3   1     2444.24     2681.64    157.33 o 
 -20   3   1     8639.78     8816.55    242.56 o 
 -19   3   1        2.33      -75.63     75.63 o 
 -18   3   1    11209.78    11286.34    315.81 o 
 -17   3   1     3751.06     3877.76    157.14 o 
 -16   3   1      377.28      369.01     79.58 o 
 -15   3   1      442.40      403.82     66.98 o 
 -14   3   1    20007.82    20162.84    380.24 o 
 -13   3   1     1096.28     1135.99     77.65 o 
 -12   3   1     3434.17     3249.65    104.95 o 
 -11   3   1     8354.45     8312.78    141.36 o 
 -10   3   1     9002.36     8505.27    137.80 o 
  -9   3   1     3355.22     3374.94     77.94 o 
  -8   3   1    27485.86    27333.07    353.04 o 
  -7   3   1    15394.27    15891.31    227.64 o 
  -6   3   1     3025.75     2729.87     81.90 o 
  -5   3   1     9657.17     9828.00    150.89 o 
  -4   3   1    22578.86    21975.34    256.03 o 
  -3   3   1     9150.13     9278.93    168.61 o 
  -2   3   1     7918.41     8370.70    106.80 o 
  -1   3   1    13077.68    13716.17    156.67 o 
   0   3   1    41805.04    43663.56    408.11 o 
   1   3   1      234.74      232.95     27.26 o 
   2   3   1    38764.37    40275.08    403.19 o 
   3   3   1    11485.12    11723.04    156.89 o 
   4   3   1     5465.70     5376.55     79.78 o 
   5   3   1    12312.07    13280.31    172.56 o 
   6   3   1    46881.59    48735.51    489.21 o 
   7   3   1     2692.54     2451.43     57.26 o 
   8   3   1     2492.12     2390.44     65.96 o 
   9   3   1     5120.08     4704.30     95.44 o 
  10   3   1    23594.17    23632.76    294.59 o 
  11   3   1        2.21       -3.54     38.38 o 
  12   3   1    24141.96    24517.47    346.01 o 
  13   3   1     7255.92     7320.43    158.78 o 
  14   3   1     4020.11     3951.10    122.74 o 
  15   3   1     4440.41     4291.22    147.12 o 
  16   3   1    12054.27    11780.70    254.77 o 
  17   3   1      902.79      799.70     92.74 o 
  18   3   1      763.73      601.15     96.43 o 
  19   3   1     4600.29     4692.45    174.10 o 
  20   3   1     7944.09     8318.78    233.88 o 
  21   3   1      389.78      452.22    109.86 o 
 -20   4   1     3604.33     3773.94    183.30 o 
 -19   4   1      379.75      594.71    102.51 o 
 -18   4   1     6610.19     6417.50    202.60 o 
 -17   4   1      367.21      266.47     84.03 o 
 -16   4   1    21451.97    21364.89    385.28 o 
 -15   4   1      451.71      455.20     78.12 o 
 -14   4   1       88.15      -52.58     55.62 o 
 -13   4   1     2505.34     2540.29    107.94 o 
 -12   4   1    24849.44    25004.46    360.39 o 
 -11   4   1     1577.82     1646.08     85.96 o 
 -10   4   1     6853.43     6503.82    158.72 o 
  -9   4   1     1402.88     1341.20     89.73 o 
  -8   4   1     9398.75     8985.01    142.66 o 
  -7   4   1     1140.90     1198.34     53.91 o 
  -6   4   1    64484.37    65810.27    754.70 o 
  -5   4   1      364.95      479.38     39.36 o 
  -4   4   1      489.54      566.49     45.42 o 
  -3   4   1     5422.92     5906.48     91.38 o 
  -2   4   1    35817.16    35399.76    367.76 o 
  -1   4   1       39.06       45.42     24.23 o 
   0   4   1    18572.37    18392.66    209.36 o 
   1   4   1      166.24      127.23     26.95 o 
   2   4   1    23341.42    24259.54    264.59 o 
   3   4   1      878.16     1102.55     42.99 o 
   4   4   1    48649.40    49430.40    499.62 o 
   5   4   1     1622.83     1655.99     58.51 o 
   6   4   1       16.77       23.29     36.65 o 
   7   4   1     1681.03     1692.06     73.98 o 
   8   4   1    45727.17    46563.64    521.75 o 
   9   4   1       47.89       47.41     34.50 o 
  10   4   1    16802.08    17002.93    241.44 o 
  11   4   1      330.25      349.80     58.09 o 
  12   4   1     7963.07     7985.78    169.13 o 
  13   4   1      160.18      103.91     57.93 o 
  14   4   1    47663.08    48162.80    623.08 o 
  15   4   1      444.91      455.27     73.31 o 
  16   4   1      297.81      221.66     81.16 o 
  17   4   1      666.14      527.87     84.82 o 
  18   4   1    14191.13    14467.83    338.93 o 
  19   4   1       37.83       62.71     81.69 o 
  20   4   1     5214.59     4897.58    190.46 o 
 -20   5   1     5685.53     5694.51    464.94 o 
 -19   5   1      425.00      371.49    105.49 o 
 -18   5   1     7158.71     7136.76    220.42 o 
 -17   5   1     2561.91     2793.98    161.39 o 
 -16   5   1     1637.63     1759.19    113.14 o 
 -15   5   1      537.03      377.10     76.92 o 
 -14   5   1    24586.43    25529.57    467.15 o 
 -13   5   1     1755.97     1737.40     99.59 o 
 -12   5   1     2457.91     2532.37    127.51 o 
 -11   5   1     2768.02     2821.07    109.21 o 
 -10   5   1    10488.70     9980.51    191.11 o 
  -9   5   1      657.00      693.31     64.64 o 
  -8   5   1    31295.11    31382.20    380.18 o 
  -7   5   1     3447.78     3241.70     87.31 o 
  -6   5   1     4876.56     4846.71    103.45 o 
  -5   5   1     2691.75     2723.58     78.70 o 
  -4   5   1    57104.73    57499.52    582.96 o 
  -3   5   1     3602.29     3547.19     75.19 o 
  -2   5   1     3327.05     3304.19     73.26 o 
  -1   5   1     1312.33     1248.01     59.09 o 
   0   5   1    19998.75    19361.79    228.16 o 
   1   5   1      623.27      782.54     44.00 o 
   2   5   1    21614.84    21509.60    248.59 o 
   3   5   1     3417.52     3359.52     85.14 o 
   4   5   1     1165.77     1031.75     51.01 o 
   5   5   1       65.84       15.10     37.46 o 
   6   5   1    28718.05    28123.87    378.61 o 
   7   5   1       24.87      -35.73     35.73 o 
   8   5   1     3111.57     3090.49     87.11 o 
   9   5   1     1469.05     1436.70     79.13 o 
  10   5   1     9195.90     9126.07    199.79 o 
  11   5   1      880.23      554.05     68.74 o 
  12   5   1     6761.35     6741.13    161.84 o 
  13   5   1      183.98      109.27     59.58 o 
  14   5   1     1976.77     2263.19    113.50 o 
  15   5   1      425.12      323.62     75.21 o 
  16   5   1    20575.56    20613.66    344.59 o 
  17   5   1       96.55       16.31     81.25 o 
  18   5   1      737.24      701.65    121.93 o 
  19   5   1      298.67      160.43     94.12 o 
 -18   6   1     4767.52     4858.64    204.09 o 
 -17   6   1     1199.02     1111.27    127.47 o 
 -16   6   1     6025.42     5719.89    175.19 o 
 -15   6   1     3224.75     3259.51    144.44 o 
 -14   6   1      433.68      336.82     77.99 o 
 -13   6   1     6329.31     6280.04    190.12 o 
 -12   6   1    21533.39    21173.18    337.61 o 
 -11   6   1      214.06      196.50     63.09 o 
 -10   6   1     4882.14     4935.94    138.74 o 
  -9   6   1    11723.09    11166.81    209.22 o 
  -8   6   1     6655.79     6323.56    152.85 o 
  -7   6   1      503.73      458.82     53.41 o 
  -6   6   1    25513.34    25070.36    322.91 o 
  -5   6   1     8879.29     8421.82    150.61 o 
  -4   6   1        0.01       -2.76     40.78 o 
  -3   6   1    18657.39    18866.85    266.57 o 
  -2   6   1    46963.49    47490.20    499.77 o 
  -1   6   1     2272.83     2153.43     70.25 o 
   0   6   1     7527.92     7559.99    124.76 o 
   1   6   1    10323.35    10073.89    149.41 o 
   2   6   1    11037.84    11226.02    160.70 o 
   3   6   1      237.96      148.43     37.16 o 
   4   6   1    30944.57    30818.35    345.78 o 
   5   6   1     6369.10     6246.55    127.22 o 
   6   6   1      303.31      295.82     49.39 o 
   7   6   1     4730.21     4753.74    113.20 o 
   8   6   1    18178.53    18195.97    257.93 o 
   9   6   1     1731.75     1737.34     93.54 o 
  10   6   1    13724.46    13496.94    241.07 o 
  11   6   1     8973.24     9042.11    193.23 o 
  12   6   1     5920.99     5813.20    178.95 o 
  13   6   1      156.56      195.52     68.37 o 
  14   6   1    10706.67    10510.15    224.32 o 
  15   6   1     2381.64     2464.22    208.20 o 
  16   6   1        5.92      -79.25     79.25 o 
  17   6   1     2671.32     2876.82    173.43 o 
  18   6   1     5305.83     5548.74    208.76 o 
 -17   7   1    10384.86    10603.69    254.23 o 
 -16   7   1     1328.83     1275.88    117.51 o 
 -15   7   1     2707.70     2548.60    155.11 o 
 -14   7   1     4010.19     4223.40    158.24 o 
 -13   7   1     2852.17     2863.87    132.12 o 
 -12   7   1      179.41      160.42     69.89 o 
 -11   7   1    15318.99    15022.33    295.60 o 
 -10   7   1     3418.22     3498.02    128.32 o 
  -9   7   1       63.28      -38.61     58.69 o 
  -8   7   1     4942.50     4604.09    144.51 o 
  -7   7   1     3982.18     3874.95    110.20 o 
  -6   7   1     1408.60     1271.80     74.30 o 
  -5   7   1    12347.54    12352.04    202.40 o 
  -4   7   1    11313.17    11313.99    189.80 o 
  -3   7   1     7935.14     7476.91    147.99 o 
  -2   7   1       70.64       -8.76     40.53 o 
  -1   7   1    19012.63    18684.92    241.78 o 
   0   7   1     9172.05     9232.24    150.47 o 
   1   7   1      175.38      114.41     43.74 o 
   2   7   1     5185.56     5247.06    109.95 o 
   3   7   1    26310.62    25962.74    337.57 o 
   4   7   1      931.55      869.41     66.24 o 
   5   7   1     8911.53     8833.48    164.70 o 
   6   7   1     8961.27     8974.84    167.46 o 
   7   7   1     1794.92     1860.68     85.86 o 
   8   7   1      368.55      288.17     63.90 o 
   9   7   1    27515.70    27165.60    398.51 o 
  10   7   1     4305.25     4307.11    136.29 o 
  11   7   1       43.54      -45.96     63.71 o 
  12   7   1     6289.02     6233.29    226.82 o 
  13   7   1    12709.93    12997.95    259.95 o 
  14   7   1      271.95      343.54     81.86 o 
  15   7   1     3438.07     3435.22    152.44 o 
  16   7   1     5545.66     5543.91    181.16 o 
  17   7   1     1742.12     1593.89    191.00 o 
 -16   8   1     1150.76     1096.38    121.46 o 
 -15   8   1     9564.10     9075.78    233.47 o 
 -14   8   1        1.56      -77.85     77.85 o 
 -13   8   1     5503.02     5651.01    180.90 o 
 -12   8   1     2474.81     2549.38    130.72 o 
 -11   8   1     1734.18     1737.69    113.07 o 
 -10   8   1      525.25      384.40     80.83 o 
  -9   8   1    22911.74    22654.51    360.10 o 
  -8   8   1       62.93      -30.74     61.37 o 
  -7   8   1     1627.23     1632.93     98.85 o 
  -6   8   1     2453.41     2324.07    114.95 o 
  -5   8   1    18341.04    18771.91    260.36 o 
  -4   8   1      113.40      152.00     55.56 o 
  -3   8   1    16280.88    16659.02    254.90 o 
  -2   8   1     5881.26     5908.30    138.77 o 
  -1   8   1     1282.82     1174.07     77.78 o 
   0   8   1       19.86      -45.15     45.15 o 
   1   8   1    19545.09    19498.28    295.03 o 
   2   8   1     1863.87     1922.90    117.86 o 
   3   8   1     2571.99     2696.25    102.64 o 
   4   8   1     2809.89     2880.55    105.65 o 
   5   8   1    18423.33    18037.37    270.90 o 
   6   8   1      437.78      383.11     63.84 o 
   7   8   1    14355.44    14217.37    234.40 o 
   8   8   1      324.86      243.18     70.70 o 
   9   8   1     1622.60     1633.33    127.99 o 
  10   8   1     1474.98     1362.04    102.53 o 
  11   8   1    11323.33    11529.48    243.08 o 
  12   8   1       75.64       20.11     75.93 o 
  13   8   1     2119.10     2129.01    142.29 o 
  14   8   1      275.79      145.42     96.42 o 
  15   8   1    11720.52    12053.75    304.37 o 
 -14   9   1       56.44      -89.28    110.36 o 
 -13   9   1     4823.95     4781.14    196.44 o 
 -12   9   1     2078.17     2610.04    152.39 o 
 -11   9   1    12268.25    13149.21    273.13 o 
 -10   9   1        3.38      -15.58     74.23 o 
  -9   9   1      249.19       72.24     75.09 o 
  -8   9   1       19.81       24.46     70.64 o 
  -7   9   1    14346.47    15222.59    281.13 o 
  -6   9   1       84.48       -1.41     58.06 o 
  -5   9   1     4233.16     4429.11    133.12 o 
  -4   9   1        8.81      -29.36     55.78 o 
  -3   9   1     5825.18     6031.55    138.75 o 
  -2   9   1       49.82      -57.40     57.40 o 
  -1   9   1    16521.09    16746.44    307.58 o 
   0   9   1      460.01      441.51     75.02 o 
   1   9   1      111.37      -31.29     62.69 o 
   2   9   1     2327.27     2285.59    114.01 o 
   3   9   1    17185.83    17462.80    273.56 o 
   4   9   1      344.68      207.63     66.64 o 
   5   9   1     4214.67     4301.49    131.44 o 
   6   9   1      319.02      214.61     68.16 o 
   7   9   1     4430.39     4652.72    153.61 o 
   8   9   1        0.15      -68.30     68.30 o 
   9   9   1    15797.98    15864.93    295.09 o 
  10   9   1        7.52        0.64     86.44 o 
  11   9   1        5.80      -41.30     86.59 o 
  12   9   1       12.55      -91.29     91.29 o 
  13   9   1    12366.36    12778.67    312.03 o 
 -11  10   1     1185.31     1085.08    171.02 o 
 -10  10   1      610.85      763.50    133.96 o 
  -9  10   1    11400.20    11964.35    282.14 o 
  -8  10   1     1354.20     1574.35    128.30 o 
  -7  10   1      719.72      579.25    103.82 o 
  -6  10   1     1061.98      989.21    108.97 o 
  -5  10   1     4627.05     4559.77    155.88 o 
  -4  10   1        0.49      -76.37     76.37 o 
  -3  10   1    13112.30    13936.37    296.55 o 
  -2  10   1     4372.29     4787.25    177.35 o 
  -1  10   1      781.11      786.52    114.32 o 
   0  10   1     1443.49     1434.99    119.04 o 
   1  10   1    16331.57    16696.17    333.51 o 
   2  10   1      657.17      709.28    101.12 o 
   3  10   1      474.27      413.90     92.69 o 
   4  10   1     1229.39     1319.50    126.78 o 
   5  10   1     4325.50     4675.14    162.40 o 
   6  10   1       38.53      -93.94     93.94 o 
   7  10   1     6549.64     6855.56    277.23 o 
   8  10   1     4898.03     5286.20    224.88 o 
   9  10   1      804.09      666.29    134.96 o 
  10  10   1     1151.59     1320.53    156.29 o 
  11  10   1    13523.74    13798.62    429.54 o 
  -7  11   1     5374.60     5485.52    280.77 o 
  -6  11   1      477.62      489.46    185.48 o 
  -5  11   1     1866.33     2065.75    196.94 o 
  -4  11   1     9306.10     9513.62    283.67 o 
  -3  11   1     1497.33     1581.94    158.71 o 
  -2  11   1      686.73      598.14    127.15 o 
  -1  11   1     7071.74     7483.55    252.71 o 
   0  11   1     5803.10     5938.73    227.30 o 
   1  11   1        4.46      -89.83    104.03 o 
   2  11   1     4827.74     5327.86    224.49 o 
   3  11   1     7045.50     6631.82    325.46 o 
   4  11   1      675.32      540.61    142.53 o 
   5  11   1     3244.95     3793.02    294.05 o 
   6  11   1     7234.21     7758.69    387.93 o 
 -22   0   2     9146.26    10184.86    421.77 o 
 -20   0   2     2888.65     3488.61    471.27 o 
 -18   0   2    13330.79    13412.02    351.78 o 
 -16   0   2      857.88      723.80    109.48 o 
 -14   0   2    40709.74    41245.09    745.78 o 
 -12   0   2    18830.78    18321.77    415.66 o 
 -10   0   2     7814.07     7682.91    156.81 o 
  -8   0   2   112800.28   119862.99   1617.51 o 
  -6   0   2      170.49      194.91     28.14 o 
  -4   0   2    61012.60    64221.32    867.92 o 
  -2   0   2    75922.32    79900.02   1238.23 o 
   0   0   2    14172.74    14862.19    244.60 o 
   2   0   2    19144.63    20293.84    330.54 o 
   4   0   2     4295.07     4379.51    109.42 o 
   6   0   2    30140.05    30138.65    433.56 o 
   8   0   2    35571.00    37232.50    537.98 o 
  10   0   2     5429.31     5542.36    128.46 o 
  12   0   2    31495.50    30825.69    922.48 o 
  14   0   2      929.59     1012.90    123.13 o 
  16   0   2    16311.52    16320.96    380.02 o 
  18   0   2    20864.42    20466.16    463.39 o 
  20   0   2      562.35      486.43    140.05 o 
 -22   1   2     4331.99     4444.23    216.58 o 
 -21   1   2       17.17      166.54     95.58 o 
 -20   1   2    16504.62    16256.27    328.40 o 
 -19   1   2     1118.01     1150.40    107.40 o 
 -18   1   2      367.20      151.77     75.79 o 
 -17   1   2     4121.60     3971.94    147.53 o 
 -16   1   2    11663.97    11919.37    220.40 o 
 -15   1   2       67.63      -40.54     50.64 o 
 -14   1   2    12089.92    11973.38    302.50 o 
 -13   1   2     6217.24     6014.32    121.10 o 
 -12   1   2     9802.49     9361.75    152.36 o 
 -11   1   2      668.12      815.18     49.62 o 
 -10   1   2    37279.39    37679.06    425.90 o 
  -9   1   2     4765.81     4911.01     92.94 o 
  -8   1   2      486.62      647.36     49.61 o 
  -7   1   2    12511.64    12886.61    165.25 o 
  -6   1   2    52096.21    53741.24    600.19 o 
  -5   1   2     2408.52     2794.52     55.59 o 
  -4   1   2    10218.70    10023.18    114.48 o 
  -3   1   2      635.66      748.05     24.73 o 
  -2   1   2    14878.11    15437.96    157.88 o 
  -1   1   2    33485.52    35891.08    372.32 o 
   0   1   2    66451.13    70310.16    669.18 o 
   1   1   2     5497.03     5673.33     70.55 o 
   2   1   2     7551.50     8196.86     92.57 o 
   3   1   2      911.21      928.41     29.03 o 
   4   1   2    61193.32    65468.32    672.24 o 
   5   1   2     7433.05     7638.68     96.46 o 
   6   1   2    25764.43    26552.34    276.02 o 
   7   1   2     6342.33     6111.45     89.06 o 
   8   1   2     9068.92     8543.92    115.49 o 
   9   1   2      710.66      670.75     36.97 o 
  10   1   2    41243.44    41457.08    462.09 o 
  11   1   2     4965.56     5073.47    101.42 o 
  12   1   2     1614.14     1784.56     67.11 o 
  13   1   2     3672.76     3440.90     89.98 o 
  14   1   2    16303.46    16260.39    285.33 o 
  15   1   2      805.22      716.95     92.24 o 
  16   1   2     6067.54     6311.53    151.87 o 
  17   1   2     2527.39     2737.66    179.20 o 
  18   1   2     5341.85     5180.32    166.14 o 
  19   1   2     1137.16     1263.38    145.37 o 
  20   1   2    12455.24    12026.86    272.76 o 
  21   1   2      538.45      520.30    162.98 o 
 -21   2   2     8706.28     8903.71    244.62 o 
 -20   2   2     1240.58     1350.54    134.04 o 
 -19   2   2     1243.49     1252.20    113.34 o 
 -18   2   2     9712.03    10141.47    243.37 o 
 -17   2   2     1217.92     1219.06    129.32 o 
 -16   2   2     1157.54     1266.03    138.45 o 
 -15   2   2    13806.52    14002.30    270.60 o 
 -14   2   2    12177.43    12390.79    268.02 o 
 -13   2   2     1062.90     1151.13     72.51 o 
 -12   2   2    13614.25    13499.84    213.25 o 
 -11   2   2    16277.45    15852.13    217.16 o 
 -10   2   2     1252.03     1394.45     68.08 o 
  -9   2   2     7893.39     7883.85    125.76 o 
  -8   2   2    41090.84    42015.50    460.93 o 
  -7   2   2     4788.73     4662.10     83.97 o 
  -6   2   2     3392.75     3467.02     73.60 o 
  -5   2   2    10600.25    10039.37    119.25 o 
  -4   2   2    13627.72    13542.08    163.26 o 
  -3   2   2      431.65      371.33     20.47 o 
  -2   2   2    32815.88    35067.20    346.64 o 
  -1   2   2    22190.08    23051.15    234.59 o 
   0   2   2    15471.11    16262.85    171.84 o 
   1   2   2    10600.83    11228.59    119.19 o 
   2   2   2    37705.11    39335.97    365.56 o 
   3   2   2    28751.13    30487.76    326.82 o 
   4   2   2     8947.62     9208.53    119.09 o 
   5   2   2    24479.47    24956.45    261.42 o 
   6   2   2    11581.28    11731.95    150.47 o 
   7   2   2      134.54      167.80     24.88 o 
   8   2   2    23558.15    23840.32    282.63 o 
   9   2   2     8109.47     7402.43    121.16 o 
  10   2   2     2917.48     2812.52     79.68 o 
  11   2   2     6739.06     6947.10    124.84 o 
  12   2   2    23876.75    23722.54    300.79 o 
  13   2   2     4494.99     4380.41    104.88 o 
  14   2   2     1920.08     1982.13     80.79 o 
  15   2   2     5412.57     5085.19    151.54 o 
  16   2   2     7120.23     6914.79    181.90 o 
  17   2   2       25.38       32.95     65.95 o 
  18   2   2     5690.49     5429.86    173.64 o 
  19   2   2     4757.47     4539.87    167.21 o 
  20   2   2      566.09      748.80    102.53 o 
  21   2   2     2240.91     2313.51    169.53 o 
 -21   3   2      685.75      648.20    106.96 o 
 -20   3   2     3402.00     3591.99    179.89 o 
 -19   3   2     7360.59     7477.71    281.18 o 
 -18   3   2      194.75      257.88     85.40 o 
 -17   3   2     9873.47     9978.37    314.51 o 
 -16   3   2     4857.77     4926.95    162.71 o 
 -15   3   2     1395.36     1294.07     86.78 o 
 -14   3   2     3434.34     3443.24    114.68 o 
 -13   3   2    20523.45    21028.65    315.00 o 
 -12   3   2     2138.74     2098.62    102.19 o 
 -11   3   2     2073.87     1920.04    134.78 o 
 -10   3   2     4189.68     4041.98     88.54 o 
  -9   3   2    26730.68    26788.09    389.80 o 
  -8   3   2      140.36      102.32     28.68 o 
  -7   3   2    36866.92    36899.47    412.51 o 
  -6   3   2    12008.81    12198.39    163.46 o 
  -5   3   2     7043.65     7201.38    110.91 o 
  -4   3   2     7700.74     8180.42    118.60 o 
  -3   3   2   123105.77   131534.91   1245.82 o 
  -2   3   2    10157.75    10888.42    130.91 o 
  -1   3   2     7294.16     7295.80     96.77 o 
   0   3   2    20297.42    21066.13    225.08 o 
   1   3   2    30799.31    32215.04    328.33 o 
   2   3   2      383.51      336.01     25.48 o 
   3   3   2    41387.93    43453.29    434.62 o 
   4   3   2    10365.74    10667.47    133.14 o 
   5   3   2     7501.80     8154.76    110.66 o 
   6   3   2    14262.60    15485.22    182.82 o 
   7   3   2    26513.20    25898.85    282.87 o 
   8   3   2     2971.00     2827.93     63.71 o 
   9   3   2     3483.40     3396.78     82.78 o 
  10   3   2    12784.62    12854.10    187.02 o 
  11   3   2    40737.88    41288.56    475.77 o 
  12   3   2      973.34      799.52     67.28 o 
  13   3   2    15231.87    15354.14    250.17 o 
  14   3   2     8798.01     8493.38    176.43 o 
  15   3   2     5261.52     4762.35    152.04 o 
  16   3   2     2481.35     2617.43    190.84 o 
  17   3   2    13990.93    13784.98    284.80 o 
  18   3   2      929.43     1021.40    104.08 o 
  19   3   2     2067.51     2269.29    138.88 o 
  20   3   2     2355.02     2500.36    188.90 o 
 -20   4   2       55.80       87.33     94.56 o 
 -19   4   2     4777.89     4586.03    183.39 o 
 -18   4   2      549.42      562.89    100.07 o 
 -17   4   2     4830.57     4998.55    179.00 o 
 -16   4   2       16.28      -31.62     71.73 o 
 -15   4   2    20832.59    21073.53    359.81 o 
 -14   4   2      236.41      218.01     63.22 o 
 -13   4   2      222.04       67.68     56.60 o 
 -12   4   2     4185.77     3951.04    123.95 o 
 -11   4   2    14755.51    14848.59    243.35 o 
 -10   4   2       23.61      -43.41     51.08 o 
  -9   4   2    13074.47    12452.85    186.46 o 
  -8   4   2     1519.62     1536.56     64.53 o 
  -7   4   2     4136.21     3682.41     91.36 o 
  -6   4   2        1.27      -12.63     28.94 o 
  -5   4   2    50330.07    50070.00    546.67 o 
  -4   4   2      559.31      631.64     46.71 o 
  -3   4   2      259.82      258.25     30.17 o 
  -2   4   2     4026.91     4329.08     76.61 o 
  -1   4   2    22312.43    21550.02    239.30 o 
   0   4   2      169.69      167.97     27.31 o 
   1   4   2    24534.91    25256.78    273.85 o 
   2   4   2     1639.88     1719.04     51.75 o 
   3   4   2    13878.80    13738.45    167.54 o 
   4   4   2     1185.53     1251.56     54.22 o 
   5   4   2    85546.40    91127.39    886.92 o 
   6   4   2     1302.61     1366.31     47.37 o 
   7   4   2      488.57      532.53     43.10 o 
   8   4   2     1118.00     1269.40     72.96 o 
   9   4   2    38224.97    37591.66    525.39 o 
  10   4   2      253.41      174.82     61.41 o 
  11   4   2    16266.25    16579.33    261.69 o 
  12   4   2      801.16      729.64     70.31 o 
  13   4   2    12726.67    12443.39    225.77 o 
  14   4   2       11.79      -26.00     55.36 o 
  15   4   2    26900.14    26819.16    397.36 o 
  16   4   2      373.79      277.69     81.64 o 
  17   4   2        1.92      -40.71     71.57 o 
  18   4   2      320.23      397.79     91.24 o 
  19   4   2    12390.45    12986.78    297.14 o 
  20   4   2       11.12      -92.25     92.25 o 
 -20   5   2      761.98      806.98    122.51 o 
 -19   5   2     8496.80     8773.39    253.25 o 
 -18   5   2       22.99      -46.45    101.70 o 
 -17   5   2    14365.96    14448.07    317.02 o 
 -16   5   2     4002.97     4126.32    151.87 o 
 -15   5   2     3056.97     3096.75    133.55 o 
 -14   5   2      262.79      220.26     70.17 o 
 -13   5   2    28257.83    28829.43    452.31 o 
 -12   5   2      232.17      149.51     62.35 o 
 -11   5   2     2906.05     2854.01    133.00 o 
 -10   5   2      752.01      642.18     67.77 o 
  -9   5   2    22883.95    22420.64    325.45 o 
  -8   5   2       87.50       49.57     38.11 o 
  -7   5   2    34332.91    34668.83    410.04 o 
  -6   5   2     2674.86     2554.19     77.66 o 
  -5   5   2     7622.99     7666.76    132.96 o 
  -4   5   2     1195.49     1189.53     48.17 o 
  -3   5   2    48687.57    48685.12    500.93 o 
  -2   5   2      194.27      198.11     32.67 o 
  -1   5   2     1841.04     1619.15     55.17 o 
   0   5   2     2667.90     2680.61     67.14 o 
   1   5   2    26249.05    25880.66    289.19 o 
   2   5   2     5109.17     6092.87    102.19 o 
   3   5   2    27053.91    27039.93    300.91 o 
   4   5   2     2021.59     1954.09     64.45 o 
   5   5   2     4965.74     4900.46    122.94 o 
   6   5   2     1633.65     1767.34     79.87 o 
   7   5   2    35806.46    35529.21    419.67 o 
   8   5   2       51.95       14.78     36.88 o 
   9   5   2     2032.91     1999.94     90.71 o 
  10   5   2     1816.65     1676.98     88.38 o 
  11   5   2    15541.79    15222.33    256.03 o 
  12   5   2      300.20       85.93     58.40 o 
  13   5   2    17231.06    16941.96    285.02 o 
  14   5   2     2058.80     2049.99    108.82 o 
  15   5   2     1522.92     1537.92    101.59 o 
  16   5   2      122.27       95.27     69.97 o 
  17   5   2    14374.64    14271.11    308.39 o 
  18   5   2       57.33       63.19     96.59 o 
  19   5   2      680.41      587.52    108.54 o 
 -19   6   2     2082.56     2346.08    167.51 o 
 -18   6   2     2616.02     2735.24    168.26 o 
 -17   6   2     3439.33     3783.94    213.67 o 
 -16   6   2      431.86      252.12     81.71 o 
 -15   6   2    10213.32    10367.71    231.31 o 
 -14   6   2     5530.85     5274.13    160.06 o 
 -13   6   2       21.11      -60.58     60.58 o 
 -12   6   2     8331.23     8513.33    192.79 o 
 -11   6   2    30258.30    29224.76    421.09 o 
 -10   6   2      395.33      239.83     63.18 o 
  -9   6   2     6276.11     5818.15    145.40 o 
  -8   6   2     7276.79     6928.57    138.37 o 
  -7   6   2     5271.03     4984.76    114.53 o 
  -6   6   2      778.38      784.20     58.59 o 
  -5   6   2    29415.94    29707.45    367.27 o 
  -4   6   2    11164.23    11351.40    179.99 o 
  -3   6   2       56.27        4.38     34.39 o 
  -2   6   2     9445.14     9269.66    141.40 o 
  -1   6   2    25037.14    24409.57    285.08 o 
   0   6   2      724.69      636.07     48.05 o 
   1   6   2     7523.05     7241.44    121.62 o 
   2   6   2    16773.49    16864.21    214.89 o 
   3   6   2     5480.88     5414.13    103.83 o 
   4   6   2       74.18       82.29     36.87 o 
   5   6   2    17601.78    17048.17    239.10 o 
   6   6   2     5958.31     5529.20    120.31 o 
   7   6   2        1.28      -42.06     42.06 o 
   8   6   2     9245.53     8675.31    159.53 o 
   9   6   2    11868.12    11796.17    246.37 o 
  10   6   2     1309.21     1289.50     87.65 o 
  11   6   2     6209.65     6307.11    159.54 o 
  12   6   2     8071.98     7952.48    185.49 o 
  13   6   2     2864.90     2865.32    125.30 o 
  14   6   2       44.62      -61.75     61.75 o 
  15   6   2     6693.18     6588.22    168.42 o 
  16   6   2     5754.72     5757.04    174.01 o 
  17   6   2       92.85       96.62     90.30 o 
  18   6   2     2146.16     2390.52    184.14 o 
 -17   7   2     1464.27     1584.68    126.07 o 
 -16   7   2     4135.63     4267.15    171.03 o 
 -15   7   2     1338.09     1377.48    112.68 o 
 -14   7   2     4654.86     4505.21    160.12 o 
 -13   7   2     5561.00     5527.56    165.67 o 
 -12   7   2     4878.16     4634.08    150.16 o 
 -11   7   2       63.06      -65.19     65.19 o 
 -10   7   2    18731.42    18306.00    305.13 o 
  -9   7   2     4430.95     4273.12    134.32 o 
  -8   7   2        0.48      -54.17     54.17 o 
  -7   7   2     2641.91     2528.11     94.91 o 
  -6   7   2    16192.07    15602.63    237.79 o 
  -5   7   2     8074.86     7751.05    154.25 o 
  -4   7   2    17039.51    16745.67    246.78 o 
  -3   7   2     9627.64     9728.95    172.89 o 
  -2   7   2     3054.89     3070.30     97.01 o 
  -1   7   2     1363.62     1450.04     84.87 o 
   0   7   2    21728.82    20867.60    262.22 o 
   1   7   2    10376.57    10341.90    161.82 o 
   2   7   2        6.61      -41.06     41.06 o 
   3   7   2     4198.11     4046.31    109.01 o 
   4   7   2    16573.68    16704.73    244.17 o 
   5   7   2      772.27      828.11     66.56 o 
   6   7   2    10284.16    10035.83    178.34 o 
   7   7   2    14115.20    13840.05    207.03 o 
   8   7   2     8213.85     8004.61    197.84 o 
   9   7   2     4908.39     4531.66    137.19 o 
  10   7   2    11909.00    11956.22    231.35 o 
  11   7   2     2182.85     2102.52    113.80 o 
  12   7   2       60.25       59.41     66.27 o 
  13   7   2     3709.19     3800.04    146.92 o 
  14   7   2     8767.28     8294.68    343.47 o 
  15   7   2      663.57      587.47    101.47 o 
  16   7   2     4737.90     5051.24    200.26 o 
  17   7   2     3712.40     4168.55    192.42 o 
 -16   8   2      979.85      731.90    112.95 o 
 -15   8   2      516.94      385.62    100.35 o 
 -14   8   2     8508.28     8290.00    199.96 o 
 -13   8   2      596.95      454.02     92.23 o 
 -12   8   2     7333.20     7528.23    195.85 o 
 -11   8   2     1037.67      878.22     94.12 o 
 -10   8   2     2237.42     2040.69    115.06 o 
  -9   8   2      986.27      910.02     90.11 o 
  -8   8   2    22555.15    22363.72    353.80 o 
  -7   8   2       76.27       68.55     63.46 o 
  -6   8   2      924.87     1077.48     85.96 o 
  -5   8   2     2001.60     2284.70     98.42 o 
  -4   8   2    22802.28    22958.49    321.19 o 
  -3   8   2      806.93      745.04     69.14 o 
  -2   8   2     8237.03     8097.95    152.35 o 
  -1   8   2      755.84      707.51     68.59 o 
   0   8   2     5742.57     5718.35    134.02 o 
   1   8   2     1842.53     1895.53     89.62 o 
   2   8   2    28452.35    29317.69    358.39 o 
   3   8   2     4042.75     3947.54    116.79 o 
   4   8   2     2163.94     2280.07     97.88 o 
   5   8   2      556.55      555.91     63.93 o 
   6   8   2    11644.11    11529.62    203.49 o 
   7   8   2      216.98      123.98     58.92 o 
   8   8   2    13390.16    13269.23    249.53 o 
   9   8   2      167.11      286.68     73.36 o 
  10   8   2     1624.38     1616.69    106.50 o 
  11   8   2     3104.04     2933.79    152.32 o 
  12   8   2     8810.05     8456.51    233.69 o 
  13   8   2     1171.22     1054.11    106.95 o 
  14   8   2     1368.98     1266.43    141.26 o 
  15   8   2      641.44      599.12    138.93 o 
 -14   9   2     2008.55     2284.60    155.66 o 
 -13   9   2       14.04      -83.74     83.74 o 
 -12   9   2     3500.90     3877.14    174.54 o 
 -11   9   2      823.95      806.53    110.87 o 
 -10   9   2    16944.79    16848.69    339.55 o 
  -9   9   2      294.73      216.91     85.59 o 
  -8   9   2       65.76      -70.70     70.70 o 
  -7   9   2      161.82       -1.99     74.03 o 
  -6   9   2    14598.79    15251.47    254.99 o 
  -5   9   2       21.66       -6.19     60.95 o 
  -4   9   2     3981.19     3817.04    136.08 o 
  -3   9   2      932.40      890.72     87.94 o 
  -2   9   2     4038.04     4236.38    139.10 o 
  -1   9   2      136.38       88.62     74.68 o 
   0   9   2    15034.64    15144.45    298.70 o 
   1   9   2      466.64      359.16     75.93 o 
   2   9   2      256.47      107.93     74.22 o 
   3   9   2      241.23      158.05     65.07 o 
   4   9   2    10814.20    11305.68    257.77 o 
   5   9   2      617.09      446.74     72.60 o 
   6   9   2     5354.92     5395.68    145.31 o 
   7   9   2        7.62      -72.49     72.49 o 
   8   9   2     8075.51     8151.91    224.46 o 
   9   9   2      324.67      259.77     90.70 o 
  10   9   2    13712.56    14401.25    289.25 o 
  11   9   2       17.68      -86.90     86.90 o 
  12   9   2       16.72       76.08     99.20 o 
  13   9   2        6.83      -20.71     98.44 o 
 -11  10   2     2453.44     2729.02    223.80 o 
 -10  10   2      286.15      236.85    100.03 o 
  -9  10   2      622.15      394.00    102.36 o 
  -8  10   2     9810.36    10634.20    264.77 o 
  -7  10   2      241.87      149.70     97.65 o 
  -6  10   2      497.18      498.01     99.02 o 
  -5  10   2     1375.75     1288.11    106.03 o 
  -4  10   2     6003.47     5928.33    189.46 o 
  -3  10   2       47.58       40.30     85.98 o 
  -2  10   2     8598.76     9210.08    236.61 o 
  -1  10   2     1385.32     1359.57    133.71 o 
   0  10   2     2763.35     2901.60    153.39 o 
   1  10   2     4247.64     4202.12    166.52 o 
   2  10   2    16655.21    17328.88    342.54 o 
   3  10   2      305.51      248.92     87.94 o 
   4  10   2     1380.26     1464.61    119.72 o 
   5  10   2     1571.24     1558.49    125.95 o 
   6  10   2    11711.68    11543.52    728.39 o 
   7  10   2       38.84       -3.63    117.63 o 
   8  10   2    11916.74    12589.41    402.35 o 
   9  10   2     3409.41     3881.10    217.43 o 
  10  10   2     1209.57     1141.65    151.88 o 
  -7  11   2     2751.63     3162.24    286.74 o 
  -6  11   2     6667.86     7042.40    292.12 o 
  -5  11   2      948.16     1091.07    167.29 o 
  -4  11   2     5884.05     6189.53    230.21 o 
  -3  11   2    10708.43    10876.00    306.35 o 
  -2  11   2     2234.17     2691.77    175.95 o 
  -1  11   2      873.18      802.56    128.26 o 
   0  11   2     6092.79     6229.18    266.35 o 
   1  11   2     5207.80     5233.89    253.50 o 
   2  11   2       35.92     -110.10    110.10 o 
   3  11   2     3989.21     4455.08    244.27 o 
   4  11   2     5288.13     5581.36    260.44 o 
   5  11   2      464.76      474.78    170.91 o 
   6  11   2     2555.38     2570.14    267.62 o 
 -21   0   3    10047.84    10736.69    423.91 o 
 -19   0   3      711.37      828.30    171.90 o 
 -17   0   3    11720.13    11810.01    320.49 o 
 -15   0   3     5691.38     5608.13    202.84 o 
 -13   0   3    20586.09    21620.76    440.37 o 
 -11   0   3    21088.21    20429.16    336.39 o 
  -9   0   3     3211.01     3051.17     91.16 o 
  -7   0   3    60292.97    61286.52    848.98 o 
  -5   0   3     8374.21     8438.26    146.10 o 
  -3   0   3    33637.59    34178.15    473.03 o 
  -1   0   3   140629.38   146988.66   1951.55 o 
   1   0   3     1222.80     1297.45     36.98 o 
   3   0   3    32249.91    34538.63    479.95 o 
   5   0   3    12398.86    13007.32    207.77 o 
   7   0   3    42905.61    44337.52    628.23 o 
   9   0   3    39937.52    40363.71    792.40 o 
  11   0   3     5938.51     5982.75    161.55 o 
  13   0   3    12952.04    12730.28    330.87 o 
  15   0   3     1657.00     1532.36    119.24 o 
  17   0   3    17291.36    16802.12    564.65 o 
  19   0   3    10324.69    10379.08    386.15 o 
  21   0   3      617.59      533.35    154.60 o 
 -22   1   3     1461.81     1338.91    243.49 o 
 -21   1   3     4468.82     4236.19    199.15 o 
 -20   1   3      731.60      788.07    101.64 o 
 -19   1   3    15348.01    15563.77    372.25 o 
 -18   1   3       85.34      -12.29     71.72 o 
 -17   1   3     1422.37     1437.49    105.33 o 
 -16   1   3     2524.49     2510.30    149.13 o 
 -15   1   3    22913.99    23420.17    344.40 o 
 -14   1   3       67.58       16.13     50.08 o 
 -13   1   3    12886.48    13136.95    196.83 o 
 -12   1   3     6733.38     6696.77    143.44 o 
 -11   1   3     8235.71     7919.81    145.78 o 
 -10   1   3      151.72      133.22     35.04 o 
  -9   1   3    54296.36    56307.05    605.05 o 
  -8   1   3     4381.61     4352.81     83.73 o 
  -7   1   3       34.31       44.35     18.98 o 
  -6   1   3    10928.65    11426.81    134.59 o 
  -5   1   3    50539.86    51567.77    503.21 o 
  -4   1   3      124.07      137.33     22.48 o 
  -3   1   3    47324.63    50901.35    490.61 o 
  -2   1   3    63194.93    65952.51    670.66 o 
  -1   1   3    56600.68    58582.02    598.62 o 
   0   1   3       69.05       88.89     10.88 o 
   1   1   3    34428.13    36230.47    353.05 o 
   2   1   3    11365.01    12093.53    130.73 o 
   3   1   3    15011.76    16450.02    174.13 o 
   4   1   3     5990.38     6340.42     83.01 o 
   5   1   3   149199.44   156586.89   1471.84 o 
   6   1   3     4048.54     4251.48     69.67 o 
   7   1   3    32638.88    33859.48    370.01 o 
   8   1   3     5395.15     5309.08     86.96 o 
   9   1   3    15466.93    15103.35    183.23 o 
  10   1   3     1191.04     1288.45     49.98 o 
  11   1   3    42494.75    42761.22    448.03 o 
  12   1   3     5257.05     5082.34    105.89 o 
  13   1   3       14.82       55.42     37.81 o 
  14   1   3     4228.89     4286.18    117.06 o 
  15   1   3    13294.79    13016.15    226.34 o 
  16   1   3      259.66      244.48     58.03 o 
  17   1   3     8953.79     9132.05    237.36 o 
  18   1   3     1833.95     1998.53    120.32 o 
  19   1   3     4751.52     4729.94    166.22 o 
  20   1   3      448.27      471.23     94.13 o 
  21   1   3    11639.61    11428.30    308.49 o 
 -21   2   3     8618.66     9041.53    249.04 o 
 -20   2   3    11311.50    11279.27    272.41 o 
 -19   2   3      742.59      661.52     99.88 o 
 -18   2   3     3343.69     3423.68    150.91 o 
 -17   2   3    12849.39    13341.98    277.19 o 
 -16   2   3      609.90      441.37     86.50 o 
 -15   2   3     1061.48     1037.86     91.95 o 
 -14   2   3    13884.48    14060.78    266.43 o 
 -13   2   3    13278.67    13455.94    203.55 o 
 -12   2   3       67.14       12.77     41.69 o 
 -11   2   3    14537.79    14224.65    201.17 o 
 -10   2   3    13009.92    12781.67    181.12 o 
  -9   2   3     4613.46     4767.88    110.51 o 
  -8   2   3    16043.51    16993.18    214.40 o 
  -7   2   3    45620.65    46958.04    471.38 o 
  -6   2   3     7079.52     7075.19     96.14 o 
  -5   2   3      153.07      270.74     22.12 o 
  -4   2   3    18262.46    18274.96    195.29 o 
  -3   2   3    12734.62    12912.22    143.78 o 
  -2   2   3     3437.00     3659.54     56.31 o 
  -1   2   3    19289.40    19412.75    201.86 o 
   0   2   3    15456.83    15816.08    168.50 o 
   1   2   3    13943.27    15040.11    161.65 o 
   2   2   3     7759.22     7737.50     95.31 o 
   3   2   3    30947.00    31871.12    321.25 o 
   4   2   3    23426.26    24793.30    274.71 o 
   5   2   3    11073.21    11519.76    146.52 o 
   6   2   3    12590.29    12250.72    147.50 o 
   7   2   3     7842.53     7354.25    104.05 o 
   8   2   3      240.56      260.03     27.35 o 
   9   2   3     7312.91     7005.92    151.44 o 
  10   2   3    16258.23    16489.65    206.30 o 
  11   2   3     4981.09     5069.86    136.89 o 
  12   2   3     5727.76     5596.09    114.87 o 
  13   2   3     9548.06     9158.49    157.46 o 
  14   2   3     4254.81     4397.05    130.72 o 
  15   2   3     7251.74     7108.06    179.79 o 
  16   2   3     7591.17     7533.06    201.76 o 
  17   2   3    10546.63    10387.09    234.26 o 
  18   2   3       26.72      -55.59     69.01 o 
  19   2   3     7848.35     7644.09    214.30 o 
  20   2   3     3461.16     3473.35    164.75 o 
  21   2   3      269.87      243.26     92.80 o 
 -21   3   3     1075.53     1013.12    123.48 o 
 -20   3   3      587.91      461.25    107.16 o 
 -19   3   3     4075.80     4165.18    177.33 o 
 -18   3   3    10907.05    10972.61    260.12 o 
 -17   3   3     2691.20     2786.79    155.73 o 
 -16   3   3    14557.01    14720.51    295.03 o 
 -15   3   3     3517.18     3579.17    142.64 o 
 -14   3   3     5120.98     4780.51    133.06 o 
 -13   3   3     3689.81     3541.79    112.43 o 
 -12   3   3    33499.38    33322.93    524.94 o 
 -11   3   3     9791.03     9624.80    155.51 o 
 -10   3   3     4936.77     5064.57    100.25 o 
  -9   3   3    12623.19    12279.22    196.59 o 
  -8   3   3    39824.09    40702.75    455.53 o 
  -7   3   3      664.40      692.42     40.22 o 
  -6   3   3    21787.79    20762.17    249.69 o 
  -5   3   3     8416.05     7837.09    116.98 o 
  -4   3   3     2702.02     2574.96     53.79 o 
  -3   3   3       83.90       84.96     21.77 o 
  -2   3   3    24672.80    24056.76    253.57 o 
  -1   3   3     1519.85     1438.33     38.07 o 
   0   3   3     3269.86     3332.51     59.02 o 
   1   3   3    12344.97    12725.26    148.32 o 
   2   3   3    28533.27    29149.13    301.72 o 
   3   3   3      780.25      812.24     34.43 o 
   4   3   3    54022.75    57726.26    569.79 o 
   5   3   3    15476.76    16155.11    188.10 o 
   6   3   3     7165.28     7476.52    108.54 o 
   7   3   3     2137.44     2137.16     57.09 o 
   8   3   3    18173.61    17513.09    208.34 o 
   9   3   3     5360.95     5380.70     94.28 o 
  10   3   3     6251.80     6320.92    168.83 o 
  11   3   3     9153.76     9077.73    153.68 o 
  12   3   3    11603.90    11741.39    190.67 o 
  13   3   3      366.95      282.16     58.25 o 
  14   3   3    20719.32    20810.99    314.76 o 
  15   3   3     3612.96     3748.47    140.18 o 
  16   3   3     1428.58     1312.62    101.87 o 
  17   3   3     3251.27     3238.79    143.76 o 
  18   3   3    15560.54    15587.77    367.80 o 
  19   3   3     1572.38     1775.87    127.92 o 
  20   3   3     2859.24     2950.61    158.61 o 
 -20   4   3    11737.15    12363.46    303.47 o 
 -19   4   3      113.07       58.31     92.00 o 
 -18   4   3     4400.87     4524.47    181.35 o 
 -17   4   3      586.80      452.56    100.40 o 
 -16   4   3     3185.90     3523.50    156.65 o 
 -15   4   3      968.82      882.64     84.43 o 
 -14   4   3    21929.04    22709.89    348.71 o 
 -13   4   3      776.68      652.70     72.15 o 
 -12   4   3        0.14      -48.90     48.90 o 
 -11   4   3      640.76      590.99     62.24 o 
 -10   4   3    14371.53    13801.48    227.23 o 
  -9   4   3       55.78      -31.25     31.25 o 
  -8   4   3     5819.55     5269.27    102.86 o 
  -7   4   3     1011.67     1137.67     52.84 o 
  -6   4   3    19003.89    18176.99    242.83 o 
  -5   4   3     1836.59     1907.30     62.27 o 
  -4   4   3    26727.56    25747.55    280.27 o 
  -3   4   3      147.42      230.59     28.77 o 
  -2   4   3       68.76       88.97     26.12 o 
  -1   4   3      344.41      381.31     36.03 o 
   0   4   3    57762.50    59195.49    587.61 o 
   1   4   3     7777.29     8481.68    117.35 o 
   2   4   3    17952.46    17834.30    205.84 o 
   3   4   3     2405.21     2500.15     60.19 o 
   4   4   3    16166.72    16527.18    195.44 o 
   5   4   3      199.12      199.06     31.91 o 
   6   4   3    58431.19    59529.87    598.96 o 
   7   4   3      514.15      502.76     48.52 o 
   8   4   3      327.79      351.45     37.47 o 
   9   4   3     2841.32     2849.32     81.88 o 
  10   4   3    30751.65    30167.27    404.28 o 
  11   4   3      212.85      126.77     50.42 o 
  12   4   3    13543.07    13465.06    231.27 o 
  13   4   3       14.69      -47.29     47.29 o 
  14   4   3    15124.82    15160.92    260.59 o 
  15   4   3        4.94      -55.26     55.26 o 
  16   4   3    16864.68    17174.22    328.46 o 
  17   4   3      261.07      190.29     81.08 o 
  18   4   3      193.48      120.01     80.91 o 
  19   4   3       45.61      -76.05     79.62 o 
  20   4   3    10651.79    10887.92    291.06 o 
 -20   5   3      597.23      602.53    124.17 o 
 -19   5   3      305.27       52.28    100.31 o 
 -18   5   3     8185.42     8119.51    238.74 o 
 -17   5   3     1563.40     1512.64    129.97 o 
 -16   5   3    21498.08    21579.06    458.34 o 
 -15   5   3     1385.68     1208.58     96.83 o 
 -14   5   3     4486.80     4550.17    143.75 o 
 -13   5   3     1279.58     1301.44     91.49 o 
 -12   5   3    34751.61    34048.93    469.59 o 
 -11   5   3      681.79      658.44     68.79 o 
 -10   5   3     2702.09     2489.79    101.25 o 
  -9   5   3      605.42      526.99     61.96 o 
  -8   5   3    25499.06    24932.14    315.80 o 
  -7   5   3      114.18      -18.14     36.44 o 
  -6   5   3    34576.18    34007.38    414.81 o 
  -5   5   3      321.35      184.93     38.53 o 
  -4   5   3     2943.19     2737.64     66.73 o 
  -3   5   3     2311.82     2199.22     61.08 o 
  -2   5   3    45106.93    46018.23    476.67 o 
  -1   5   3      452.73      432.07     37.48 o 
   0   5   3     4613.82     4540.63     81.73 o 
   1   5   3     4358.11     4351.67     85.02 o 
   2   5   3    31599.75    32044.37    347.30 o 
   3   5   3      248.13      207.55     33.98 o 
   4   5   3    27374.71    27222.46    288.08 o 
   5   5   3     2165.56     2025.37     61.78 o 
   6   5   3     1723.36     1697.67     69.33 o 
   7   5   3     1237.55     1076.65     59.96 o 
   8   5   3    35059.30    34771.43    463.81 o 
   9   5   3      438.37      327.63     58.00 o 
  10   5   3     2339.01     2432.78    118.83 o 
  11   5   3     2634.89     2628.78    106.96 o 
  12   5   3     8568.50     8538.10    183.43 o 
  13   5   3      962.50      922.25     82.18 o 
  14   5   3    16414.35    15831.45    322.94 o 
  15   5   3     1148.12     1005.14    114.34 o 
  16   5   3      460.36      435.44     78.73 o 
  17   5   3      200.49       81.81     80.85 o 
  18   5   3     8933.22     9210.18    384.51 o 
  19   5   3      212.00      -58.82    108.02 o 
 -19   6   3      509.81      450.44    119.52 o 
 -18   6   3     4938.00     5196.13    210.76 o 
 -17   6   3     4343.25     4353.33    171.64 o 
 -16   6   3     4060.67     4122.51    157.28 o 
 -15   6   3      658.37      510.42     89.48 o 
 -14   6   3    11467.46    11377.39    237.71 o 
 -13   6   3     3445.86     3377.08    132.83 o 
 -12   6   3      938.84      713.05     80.62 o 
 -11   6   3     5885.44     5474.11    150.47 o 
 -10   6   3    19880.25    20092.54    359.75 o 
  -9   6   3     4102.45     3911.88    133.63 o 
  -8   6   3     9742.38     9630.23    168.25 o 
  -7   6   3     5847.25     5445.57    169.10 o 
  -6   6   3    10849.42    10772.81    165.15 o 
  -5   6   3     3981.52     3884.69    100.72 o 
  -4   6   3    36941.31    38519.43    453.52 o 
  -3   6   3     9315.01     9148.15    140.30 o 
  -2   6   3       55.13        5.01     33.99 o 
  -1   6   3     7979.16     7862.01    127.24 o 
   0   6   3    14504.49    14301.66    179.78 o 
   1   6   3      413.19      417.92     50.02 o 
   2   6   3     9551.28     9240.97    142.03 o 
   3   6   3    15907.05    15738.04    193.75 o 
   4   6   3     5368.53     4936.07     98.64 o 
   5   6   3       72.81       83.35     41.75 o 
   6   6   3    17389.65    16997.11    241.41 o 
   7   6   3     2464.08     2480.01     88.43 o 
   8   6   3     1914.09     2038.80     85.49 o 
   9   6   3     6948.36     6874.08    157.82 o 
  10   6   3    10905.22    10815.73    209.45 o 
  11   6   3      604.66      589.00     74.29 o 
  12   6   3     4340.15     4387.02    139.47 o 
  13   6   3     7138.40     7038.25    176.48 o 
  14   6   3     4667.00     4643.75    150.12 o 
  15   6   3      561.94      587.18     87.01 o 
  16   6   3     7393.64     7465.72    219.38 o 
  17   6   3     2605.62     2605.66    177.05 o 
  18   6   3       11.77      -39.15    103.91 o 
 -17   7   3      185.97       90.73     89.10 o 
 -16   7   3     2181.32     2203.45    137.78 o 
 -15   7   3     7866.61     7560.84    204.49 o 
 -14   7   3      180.48      112.29     76.89 o 
 -13   7   3     5115.37     4912.50    159.08 o 
 -12   7   3     7036.86     6986.05    180.37 o 
 -11   7   3     5147.24     4942.04    151.30 o 
 -10   7   3     1133.60     1253.54     92.17 o 
  -9   7   3     9512.58     9446.26    214.79 o 
  -8   7   3     4795.96     4740.05    136.94 o 
  -7   7   3      882.80      911.19     91.51 o 
  -6   7   3     4109.91     4021.14    116.37 o 
  -5   7   3    31068.20    30725.51    389.51 o 
  -4   7   3     1528.02     1319.36     76.23 o 
  -3   7   3     7322.59     6935.71    141.06 o 
  -2   7   3     7292.99     7083.13    142.40 o 
  -1   7   3    10457.74    10406.23    161.96 o 
   0   7   3    10352.96    10332.51    161.79 o 
   1   7   3    25084.63    25175.54    303.72 o 
   2   7   3    12408.63    12187.98    169.78 o 
   3   7   3        2.47      -43.58     43.58 o 
   4   7   3     6598.83     6527.24    153.84 o 
   5   7   3    19177.47    19208.14    298.35 o 
   6   7   3      937.68      896.02     69.31 o 
   7   7   3    11034.48    11271.09    193.96 o 
   8   7   3    12961.28    13061.22    235.90 o 
   9   7   3     7661.82     7856.62    179.60 o 
  10   7   3     6522.50     6586.58    166.83 o 
  11   7   3    11987.15    11979.63    237.36 o 
  12   7   3     4166.69     4144.87    145.60 o 
  13   7   3      100.50       13.78     79.51 o 
  14   7   3     3103.91     3248.13    159.52 o 
  15   7   3     9266.39     8852.92    245.22 o 
  16   7   3      654.48      559.41    111.35 o 
  17   7   3     2415.65     2520.63    175.48 o 
 -16   8   3      277.58      241.81    107.72 o 
 -15   8   3     2260.54     2336.93    165.79 o 
 -14   8   3      606.32      521.32    104.17 o 
 -13   8   3     9253.56     9044.41    231.55 o 
 -12   8   3      219.84      149.95     78.78 o 
 -11   8   3    17365.36    17926.14    318.68 o 
 -10   8   3     1863.19     1682.88    109.47 o 
  -9   8   3     2609.83     2521.96    122.33 o 
  -8   8   3       59.69      -75.17     75.17 o 
  -7   8   3    15965.30    16598.36    285.88 o 
  -6   8   3       81.39       22.57     63.69 o 
  -5   8   3     3471.93     3556.73    113.93 o 
  -4   8   3      788.64      713.57     69.90 o 
  -3   8   3     9568.73     9400.64    177.98 o 
  -2   8   3     1957.54     1927.98    100.50 o 
  -1   8   3    15957.60    16008.62    245.72 o 
   0   8   3      421.84      353.72     63.13 o 
   1   8   3     3500.58     3476.98    109.24 o 
   2   8   3     9439.78     9958.59    182.36 o 
   3   8   3    19293.67    20098.70    289.25 o 
   4   8   3      835.93      753.70     84.99 o 
   5   8   3      458.57      423.77     65.42 o 
   6   8   3      692.70      559.21     66.22 o 
   7   8   3    11230.38    11269.62    244.68 o 
   8   8   3     1196.89     1091.94     89.65 o 
   9   8   3    11394.63    11385.65    236.89 o 
  10   8   3      625.87      706.91     96.66 o 
  11   8   3     1239.04     1169.21    129.68 o 
  12   8   3      537.63      414.56     97.21 o 
  13   8   3    15942.18    16007.72    377.14 o 
  14   8   3      944.28      916.74    119.33 o 
  15   8   3     1292.72     1277.73    130.10 o 
 -14   9   3      628.45      464.07    113.89 o 
 -13   9   3     1647.78     1630.29    140.22 o 
 -12   9   3      390.91      316.20    100.36 o 
 -11   9   3     7641.55     7866.31    227.25 o 
 -10   9   3      119.62      -47.61     82.75 o 
  -9   9   3    19160.99    19448.63    368.84 o 
  -8   9   3      386.47      144.40     85.75 o 
  -7   9   3        1.05      -59.89     67.31 o 
  -6   9   3      166.69       84.32     69.05 o 
  -5   9   3    12692.31    12993.63    248.10 o 
  -4   9   3      263.26      136.76     71.35 o 
  -3   9   3     5530.24     5521.84    156.97 o 
  -2   9   3      711.11      668.63     84.83 o 
  -1   9   3     7438.89     7373.59    283.70 o 
   0   9   3      466.20      215.08     78.40 o 
   1   9   3    28377.94    28512.31    557.18 o 
   2   9   3      455.61      289.54     83.58 o 
   3   9   3        0.67       -2.20     64.19 o 
   4   9   3       36.32      -63.16     63.16 o 
   5   9   3    10900.14    11366.97    332.27 o 
   6   9   3       23.96      -74.97     74.97 o 
   7   9   3     8144.77     7917.40    249.40 o 
   8   9   3       86.52       92.55     98.01 o 
   9   9   3     8459.06     8249.67    263.65 o 
  10   9   3      180.82      238.14    104.51 o 
  11   9   3    12008.63    11477.38    325.87 o 
  12   9   3      172.35     -110.17    110.17 o 
  13   9   3        9.07        9.62    156.55 o 
 -11  10   3     5811.20     6207.89    214.55 o 
 -10  10   3     1007.29     1013.11    123.60 o 
  -9  10   3      425.38      350.28    101.63 o 
  -8  10   3     2488.68     2838.21    156.27 o 
  -7  10   3     9208.01     9280.12    245.02 o 
  -6  10   3      253.76      182.83     91.21 o 
  -5  10   3      466.08      483.87     87.47 o 
  -4  10   3     3251.96     3631.71    162.56 o 
  -3  10   3     8425.41     8579.90    226.95 o 
  -2  10   3      195.40       55.39     85.14 o 
  -1  10   3     6984.92     6718.17    200.88 o 
   0  10   3     2998.74     3370.81    197.57 o 
   1  10   3     2192.32     2454.97    141.25 o 
   2  10   3     3297.40     3616.44    183.98 o 
   3  10   3     9977.41    11018.03    297.52 o 
   4  10   3      277.10      164.17    101.07 o 
   5  10   3     3197.10     3292.35    162.61 o 
   6  10   3     4422.00     4527.74    205.72 o 
   7  10   3     8956.61     9336.52    288.59 o 
   8  10   3       15.68      -99.39     99.39 o 
   9  10   3     9749.54    10282.75    311.83 o 
  10  10   3     4456.06     4805.46    234.42 o 
  -7  11   3      185.74      -97.93     97.93 o 
  -6  11   3     3242.51     3878.42    209.59 o 
  -5  11   3     5377.06     5302.21    223.08 o 
  -4  11   3     2398.12     2742.38    159.15 o 
  -3  11   3     3438.73     3886.86    203.76 o 
  -2  11   3     5563.62     5833.42    272.22 o 
  -1  11   3     2053.19     2184.10    163.48 o 
   0  11   3      674.77      807.24    142.75 o 
   1  11   3     4778.48     5098.92    216.79 o 
   2  11   3     4682.80     4870.67    219.02 o 
   3  11   3      270.69      150.91    132.49 o 
   4  11   3     4896.06     5079.52    250.91 o 
   5  11   3     3978.26     4247.10    308.66 o 
   6  11   3      265.27      198.53    212.20 o 
 -22   0   4     6299.46     6232.21    336.42 o 
 -20   0   4     8332.46     8860.92    371.13 o 
 -18   0   4     1471.95     1585.13    146.21 o 
 -16   0   4    26025.17    26728.63    547.08 o 
 -14   0   4     2880.91     3055.79    155.69 o 
 -12   0   4    16533.06    15319.46    275.10 o 
 -10   0   4    25375.93    24631.32    388.81 o 
  -8   0   4     1815.37     1575.10     66.64 o 
  -6   0   4    68214.68    69904.16    957.82 o 
  -4   0   4    10107.26     9920.92    172.56 o 
  -2   0   4    34836.66    35833.90    754.79 o 
   0   0   4    24137.96    25820.26    373.79 o 
   2   0   4    14184.21    15504.09    233.38 o 
   4   0   4    15361.21    16131.79    321.37 o 
   6   0   4     6698.12     6681.83    207.85 o 
   8   0   4    63639.36    67467.35   1247.44 o 
  10   0   4    14271.24    13788.40    250.12 o 
  12   0   4     3928.30     3856.19    124.26 o 
  14   0   4    21210.94    20119.04    421.66 o 
  16   0   4     5302.24     5268.08    196.52 o 
  18   0   4    14038.05    13823.94    360.30 o 
  20   0   4     7324.35     7502.55    336.65 o 
 -22   1   4     3916.56     4446.55    217.05 o 
 -21   1   4     1703.52     1695.90    175.60 o 
 -20   1   4     4417.34     4493.06    175.67 o 
 -19   1   4     2729.22     2803.64    145.11 o 
 -18   1   4    15401.55    15463.84    308.63 o 
 -17   1   4      919.10      962.52    108.52 o 
 -16   1   4       42.51      -53.52     61.41 o 
 -15   1   4     1220.43     1114.17     81.36 o 
 -14   1   4    36252.77    36322.01    477.34 o 
 -13   1   4      160.70       83.35     42.75 o 
 -12   1   4    12658.91    12425.16    186.36 o 
 -11   1   4     8679.48     8683.47    142.72 o 
 -10   1   4    16937.45    16912.06    221.95 o 
  -9   1   4     1281.35     1400.12     54.77 o 
  -8   1   4    50264.96    51871.67    519.26 o 
  -7   1   4     4028.57     3916.06     69.75 o 
  -6   1   4      599.22      653.06     30.62 o 
  -5   1   4     6454.88     6816.97    101.39 o 
  -4   1   4    84652.20    87897.60    891.72 o 
  -3   1   4    70027.13    76596.55    729.99 o 
  -2   1   4   236292.38   252070.69   2349.26 o 
  -1   1   4    19070.01    20367.41    224.06 o 
   0   1   4    68631.20    73290.91    751.06 o 
   1   1   4     9238.53     9920.15    121.83 o 
   2   1   4    52476.08    55313.09    533.22 o 
   3   1   4     2766.45     2794.70     48.72 o 
   4   1   4     5760.73     6219.22     84.55 o 
   5   1   4    26942.62    29040.46    337.64 o 
   6   1   4    48738.13    49413.21    850.13 o 
   7   1   4    11815.62    13351.61    172.02 o 
   8   1   4    25318.38    26023.70    325.97 o 
   9   1   4     6453.96     6288.02    133.65 o 
  10   1   4     9780.65     9642.59    170.45 o 
  11   1   4      504.04      569.87     42.87 o 
  12   1   4    25840.97    25374.42    315.81 o 
  13   1   4       71.50       54.03     40.75 o 
  14   1   4      216.36      159.81     51.85 o 
  15   1   4     4333.20     4196.48    121.73 o 
  16   1   4    21317.95    21298.25    325.79 o 
  17   1   4      187.28       98.58     65.00 o 
  18   1   4     9118.21     8611.22    214.60 o 
  19   1   4     3704.30     3872.31    155.02 o 
  20   1   4     1839.33     1974.15    129.68 o 
  21   1   4       10.27      -65.80     96.08 o 
 -21   2   4      172.75       61.53     92.66 o 
 -20   2   4     7884.65     8085.93    274.00 o 
 -19   2   4     9489.37     9609.92    244.97 o 
 -18   2   4     1556.77     1686.39    120.73 o 
 -17   2   4     4456.50     4421.25    158.63 o 
 -16   2   4    15334.27    15710.25    301.60 o 
 -15   2   4     2173.25     2297.06    118.69 o 
 -14   2   4      988.80     1028.20     87.92 o 
 -13   2   4    14839.88    14637.96    237.74 o 
 -12   2   4    18068.70    18368.82    266.73 o 
 -11   2   4      163.07      184.56     39.78 o 
 -10   2   4    12849.49    12602.86    180.88 o 
  -9   2   4    17269.18    17128.13    221.91 o 
  -8   2   4     1308.56     1220.13     47.15 o 
  -7   2   4     3104.88     3052.05     62.38 o 
  -6   2   4    10456.62     9879.43    139.78 o 
  -5   2   4      537.41      418.02     34.74 o 
  -4   2   4     6759.78     6825.94     90.26 o 
  -3   2   4    38390.26    40885.38    403.96 o 
  -2   2   4    25594.12    26562.69    269.95 o 
  -1   2   4       32.78       39.22     15.64 o 
   0   2   4    14753.19    14647.82    158.51 o 
   1   2   4    10196.28    10584.19    121.56 o 
   2   2   4    32446.25    34130.89    341.49 o 
   3   2   4    23413.27    24458.08    265.37 o 
   4   2   4    31738.64    32347.06    330.04 o 
   5   2   4    17878.80    18703.87    206.85 o 
   6   2   4     7388.42     7800.14    106.84 o 
   7   2   4    10575.24    10015.98    139.00 o 
   8   2   4    12957.90    12677.01    159.07 o 
   9   2   4     1042.29     1196.31     46.21 o 
  10   2   4    27549.74    27197.24    301.92 o 
  11   2   4    19544.86    19281.04    253.04 o 
  12   2   4     2194.74     2255.33     88.06 o 
  13   2   4     3831.73     3768.48     99.20 o 
  14   2   4     6428.26     6504.38    147.35 o 
  15   2   4     2748.91     2931.79    125.63 o 
  16   2   4      627.94      653.42     79.92 o 
  17   2   4    10981.94    10460.89    236.05 o 
  18   2   4     6301.17     6101.50    183.66 o 
  19   2   4      143.14      -40.40     73.63 o 
  20   2   4     4123.55     4419.67    178.43 o 
  21   2   4     4002.72     4339.29    245.55 o 
 -21   3   4    13671.29    13715.43    324.76 o 
 -20   3   4      521.90      637.79    108.40 o 
 -19   3   4     1262.76     1402.87    120.11 o 
 -18   3   4     7321.88     7346.84    212.24 o 
 -17   3   4    16851.24    16686.99    328.71 o 
 -16   3   4       62.35       37.30     70.42 o 
 -15   3   4     6415.50     6436.40    180.30 o 
 -14   3   4     3546.48     3436.18    117.78 o 
 -13   3   4     2890.25     2902.71    107.99 o 
 -12   3   4     1580.48     1423.71     81.46 o 
 -11   3   4    23997.58    23458.26    331.09 o 
 -10   3   4     4791.61     4491.91    101.75 o 
  -9   3   4      725.46      715.19     41.29 o 
  -8   3   4     6126.10     5857.69     94.03 o 
  -7   3   4    22586.01    22026.56    244.72 o 
  -6   3   4      806.92      892.50     50.98 o 
  -5   3   4     7778.70     6768.71     95.94 o 
  -4   3   4    16076.05    15858.47    180.97 o 
  -3   3   4     1101.70     1094.75     36.98 o 
  -2   3   4     1030.85      964.52     34.84 o 
  -1   3   4    26764.28    26083.53    272.86 o 
   0   3   4     8980.60     9071.30    114.02 o 
   1   3   4     6055.33     6008.63     85.42 o 
   2   3   4    13837.70    14446.74    166.35 o 
   3   3   4    38198.51    39535.04    427.78 o 
   4   3   4      278.81      227.82     27.80 o 
   5   3   4    26673.01    27648.10    296.29 o 
   6   3   4     8415.43     8748.18    121.95 o 
   7   3   4     2507.93     2462.60     61.54 o 
   8   3   4      364.14      249.66     31.40 o 
   9   3   4    35813.69    36012.28    386.21 o 
  10   3   4     2594.12     2546.32     80.96 o 
  11   3   4     6305.64     6308.67    130.66 o 
  12   3   4     8884.61     8736.62    169.84 o 
  13   3   4    22722.72    22662.86    330.48 o 
  14   3   4      234.38       97.01     56.40 o 
  15   3   4    21612.87    20966.98    360.27 o 
  16   3   4     2619.30     2994.72    136.02 o 
  17   3   4      599.65      489.87     84.55 o 
  18   3   4     2897.06     3033.80    147.31 o 
  19   3   4    10956.46    10913.45    261.93 o 
  20   3   4      916.87     1016.77    114.70 o 
 -20   4   4       20.39      -50.20     92.07 o 
 -19   4   4     8510.69     8483.19    242.23 o 
 -18   4   4      230.92      120.54     87.92 o 
 -17   4   4     6283.31     6160.65    196.05 o 
 -16   4   4      592.45      544.42     94.68 o 
 -15   4   4     6330.83     6307.48    164.90 o 
 -14   4   4       38.24      -24.40     58.64 o 
 -13   4   4    26348.64    25672.19    420.73 o 
 -12   4   4      147.62      126.15     54.26 o 
 -11   4   4      101.77       45.41     49.76 o 
 -10   4   4      301.29      204.12     51.69 o 
  -9   4   4    26819.93    26045.91    322.29 o 
  -8   4   4      769.46      725.45     48.31 o 
  -7   4   4    21143.36    20960.62    263.92 o 
  -6   4   4      924.64     1019.15     61.00 o 
  -5   4   4     6390.39     6010.52    106.80 o 
  -4   4   4      113.91      121.82     26.69 o 
  -3   4   4    34112.05    33089.63    347.97 o 
  -2   4   4      967.07      943.76     40.73 o 
  -1   4   4      236.03      249.29     28.26 o 
   0   4   4       12.03        6.86     24.08 o 
   1   4   4    65473.66    67752.13    667.10 o 
   2   4   4      700.44      746.34     38.91 o 
   3   4   4    18335.92    18925.52    217.42 o 
   4   4   4      310.96      333.24     32.33 o 
   5   4   4    25090.53    25818.70    270.42 o 
   6   4   4       24.15        3.43     27.66 o 
   7   4   4    43802.02    44485.22    440.27 o 
   8   4   4      266.60      291.51     37.11 o 
   9   4   4       91.19       60.74     35.86 o 
  10   4   4      662.34      672.17     62.51 o 
  11   4   4    19285.99    18995.33    289.14 o 
  12   4   4      281.98      158.01     56.63 o 
  13   4   4    14616.74    14779.76    251.24 o 
  14   4   4       80.58       25.06     54.34 o 
  15   4   4     5278.20     5255.23    153.96 o 
  16   4   4     1032.42     1011.65     99.51 o 
  17   4   4    13781.00    14204.07    297.15 o 
  18   4   4       22.54      -59.77     75.96 o 
  19   4   4       61.07     -100.15    100.15 o 
 -20   5   4      156.81       55.12    110.59 o 
 -19   5   4      549.72      365.96    125.37 o 
 -18   5   4      810.50      644.33    111.43 o 
 -17   5   4     9255.28     9457.58    251.64 o 
 -16   5   4       51.16      -66.33     66.33 o 
 -15   5   4    22554.88    22944.43    369.75 o 
 -14   5   4      555.08      390.92     74.64 o 
 -13   5   4     5938.32     6069.58    160.28 o 
 -12   5   4     2858.30     2762.47    114.09 o 
 -11   5   4    26752.43    27258.15    390.76 o 
 -10   5   4      708.10      599.29     66.54 o 
  -9   5   4     1912.10     1748.74     86.09 o 
  -8   5   4     1475.80     1500.71     67.90 o 
  -7   5   4    37021.82    36794.95    431.92 o 
  -6   5   4      885.80      774.48     52.92 o 
  -5   5   4    34180.06    34052.93    399.99 o 
  -4   5   4     3724.51     3505.68     75.72 o 
  -3   5   4     4654.25     4414.73     84.51 o 
  -2   5   4     1979.19     2013.88     66.75 o 
  -1   5   4    58028.37    59564.17    601.53 o 
   0   5   4     1432.26     1513.63     55.16 o 
   1   5   4     4721.85     4388.39     84.32 o 
   2   5   4     2196.97     2047.86     61.12 o 
   3   5   4    21530.66    20727.61    242.80 o 
   4   5   4      538.74      668.38     46.19 o 
   5   5   4    24050.73    23806.34    259.80 o 
   6   5   4     3554.07     3471.76     78.92 o 
   7   5   4     2120.05     2091.41     76.25 o 
   8   5   4       69.23       32.16     38.86 o 
   9   5   4    22814.28    22782.37    306.41 o 
  10   5   4       19.68      -35.46     48.69 o 
  11   5   4      545.54      553.40     68.19 o 
  12   5   4       70.80      -54.05     54.05 o 
  13   5   4     7817.26     7896.47    185.81 o 
  14   5   4      461.50      366.16     71.60 o 
  15   5   4    13041.75    12673.46    245.23 o 
  16   5   4     1296.66     1406.82    101.96 o 
  17   5   4      610.94      508.01    171.07 o 
  18   5   4       30.41      -20.30     97.78 o 
  19   5   4    13398.24    13494.52    362.85 o 
 -19   6   4     9251.13     9542.22    278.77 o 
 -18   6   4     2369.72     2479.87    166.91 o 
 -17   6   4     5518.61     5913.86    257.34 o 
 -16   6   4     3326.49     3276.78    149.63 o 
 -15   6   4     3429.95     3186.45    140.43 o 
 -14   6   4      653.23      600.12     85.65 o 
 -13   6   4    13213.20    13674.55    260.74 o 
 -12   6   4     4565.45     4418.03    142.20 o 
 -11   6   4        7.22      -54.95     54.95 o 
 -10   6   4     6798.88     6718.90    162.06 o 
  -9   6   4    12813.80    12896.98    230.49 o 
  -8   6   4     3123.15     2953.53    101.62 o 
  -7   6   4     8429.95     8195.22    151.70 o 
  -6   6   4    23394.21    23033.15    303.23 o 
  -5   6   4    10609.13    10533.28    173.35 o 
  -4   6   4     2693.78     2875.82     88.27 o 
  -3   6   4    20468.97    20633.97    251.01 o 
  -2   6   4     2523.85     2424.41     72.00 o 
  -1   6   4       97.81       62.63     39.63 o 
   0   6   4     3880.48     3695.52     85.13 o 
   1   6   4    19811.51    19598.95    240.51 o 
   2   6   4      202.48      128.33     37.29 o 
   3   6   4    13762.99    13886.84    187.44 o 
   4   6   4    12071.20    11641.48    166.73 o 
   5   6   4    11205.35    10931.21    176.11 o 
   6   6   4     2240.12     2288.76     80.33 o 
   7   6   4    12715.43    12553.78    186.92 o 
   8   6   4     2948.57     3042.57     91.01 o 
   9   6   4       10.84      -21.23     51.52 o 
  10   6   4     1128.38     1012.02     79.68 o 
  11   6   4    11283.54    11108.73    216.52 o 
  12   6   4      203.63      199.99     65.56 o 
  13   6   4     6710.74     6335.52    166.56 o 
  14   6   4     4182.00     4036.53    158.99 o 
  15   6   4     3580.47     3585.44    197.73 o 
  16   6   4      777.39      775.32    103.14 o 
  17   6   4     5781.19     5693.95    234.19 o 
  18   6   4     1301.39     1330.74    185.63 o 
 -17   7   4     3655.30     3668.15    251.15 o 
 -16   7   4        4.21      -78.18     78.18 o 
 -15   7   4     3321.06     3720.87    158.28 o 
 -14   7   4     6786.02     6494.96    185.53 o 
 -13   7   4      670.57      631.60     88.86 o 
 -12   7   4     6400.72     6322.15    173.90 o 
 -11   7   4     5279.07     5334.87    157.36 o 
 -10   7   4     4018.23     3811.18    152.60 o 
  -9   7   4     1197.81     1231.01     97.16 o 
  -8   7   4    14540.70    14002.88    279.72 o 
  -7   7   4     8015.08     7721.10    154.75 o 
  -6   7   4       47.20      -18.05     48.48 o 
  -5   7   4     7218.91     7123.99    146.54 o 
  -4   7   4    18986.22    18479.78    264.38 o 
  -3   7   4       61.18      -11.89     45.49 o 
  -2   7   4     6567.06     6222.41    132.54 o 
  -1   7   4     9398.80     9092.86    148.98 o 
   0   7   4     7281.04     7257.91    130.59 o 
   1   7   4     8751.53     8750.27    145.92 o 
   2   7   4    27480.01    28208.51    332.28 o 
   3   7   4    14674.71    14503.36    262.81 o 
   4   7   4      513.44      372.32     56.44 o 
   5   7   4     5462.34     5362.13    156.21 o 
   6   7   4    22438.46    22908.77    312.02 o 
   7   7   4      560.93      518.43     61.79 o 
   8   7   4     3922.29     3841.39    124.07 o 
   9   7   4     7321.28     6955.13    166.85 o 
  10   7   4     4944.63     4999.72    164.54 o 
  11   7   4     2548.68     2847.21    140.36 o 
  12   7   4    17837.73    17797.24    345.59 o 
  13   7   4     4915.91     4947.67    180.98 o 
  14   7   4      353.78      257.59     88.11 o 
  15   7   4     4546.63     4812.28    192.29 o 
  16   7   4     8801.69     9075.68    333.39 o 
 -16   8   4     9196.06     9047.18    258.52 o 
 -15   8   4      773.01      628.94    111.97 o 
 -14   8   4     1270.17     1251.62    122.80 o 
 -13   8   4     1267.03     1373.43    121.87 o 
 -12   8   4    10646.90    11416.31    267.41 o 
 -11   8   4      156.76       47.78     80.23 o 
 -10   8   4    12790.14    13072.95    280.10 o 
  -9   8   4     2121.45     2249.57    127.89 o 
  -8   8   4     1315.29     1167.97    102.66 o 
  -7   8   4     1916.16     1906.16    116.28 o 
  -6   8   4    16704.89    17431.25    266.92 o 
  -5   8   4       20.68      -51.08     51.08 o 
  -4   8   4      839.74      791.19     72.46 o 
  -3   8   4     3673.26     3522.70    121.79 o 
  -2   8   4     8926.23     8817.53    186.87 o 
  -1   8   4       79.66      -26.63     59.16 o 
   0   8   4    17118.84    17183.67    280.13 o 
   1   8   4      138.46       63.90     54.27 o 
   2   8   4     2254.42     2442.21     98.50 o 
   3   8   4     3428.40     3311.20    107.86 o 
   4   8   4    12228.83    12089.17    206.12 o 
   5   8   4     4203.36     4301.26    144.14 o 
   6   8   4     1525.78     1428.36     92.79 o 
   7   8   4      943.94     1000.65     99.34 o 
   8   8   4    19740.63    19184.04    352.42 o 
   9   8   4      321.81      271.10     82.22 o 
  10   8   4     9004.83     9399.32    355.47 o 
  11   8   4      540.18      508.40     94.83 o 
  12   8   4      715.86      674.92    105.48 o 
  13   8   4       71.75      -87.27     87.27 o 
  14   8   4    15989.35    16175.34    597.86 o 
  15   8   4      501.55      566.95    112.02 o 
 -14   9   4    10817.99    11402.65    293.69 o 
 -13   9   4      936.21      834.52    172.05 o 
 -12   9   4     4341.97     4713.05    187.34 o 
 -11   9   4      449.37      276.12     95.85 o 
 -10   9   4     5716.49     5654.15    253.67 o 
  -9   9   4      181.39       21.96     96.11 o 
  -8   9   4    17355.15    17062.44    336.21 o 
  -7   9   4       86.32      -73.58     73.58 o 
  -6   9   4        4.79      -63.43     63.43 o 
  -5   9   4      154.57       48.28     70.66 o 
  -4   9   4    15386.90    16334.48    337.15 o 
  -3   9   4        8.34      -61.44     61.44 o 
  -2   9   4     7700.85     7610.35    183.41 o 
  -1   9   4       28.82      -67.93     67.93 o 
   0   9   4    10991.30    10724.61    242.62 o 
   1   9   4       80.96      -48.43     71.86 o 
   2   9   4    29119.93    29576.34    477.52 o 
   3   9   4      104.30       67.02     66.66 o 
   4   9   4       28.31      -70.60     70.60 o 
   5   9   4      597.36      487.48     92.53 o 
   6   9   4    14689.59    15200.01    416.77 o 
   7   9   4       21.88      -74.87     91.65 o 
   8   9   4    10004.04     9654.21    281.23 o 
   9   9   4      749.14      598.70    137.63 o 
  10   9   4     4534.68     4761.58    220.43 o 
  11   9   4       82.80      -97.67     97.67 o 
  12   9   4    11921.29    12432.14    352.02 o 
  13   9   4      891.11      841.29    146.41 o 
 -11  10   4       35.31      -92.66     92.66 o 
 -10  10   4     5419.42     5715.80    204.86 o 
  -9  10   4     2125.53     2333.42    150.41 o 
  -8  10   4     1856.20     2233.71    142.92 o 
  -7  10   4     4827.02     5008.09    187.44 o 
  -6  10   4     8419.79     8655.77    236.42 o 
  -5  10   4       79.89      -49.11     72.29 o 
  -4  10   4      718.85      780.43    101.16 o 
  -3  10   4     4886.78     5103.44    179.11 o 
  -2  10   4     8111.14     8476.53    225.11 o 
  -1  10   4      277.33      123.54     87.74 o 
   0  10   4     9960.43    10233.36    282.58 o 
   1  10   4     3406.93     3451.33    180.88 o 
   2  10   4     2471.51     2705.83    165.44 o 
   3  10   4     1600.59     1724.55    144.29 o 
   4  10   4    11569.78    12007.49    344.87 o 
   5  10   4      848.76      807.26    110.78 o 
   6  10   4     1843.62     1884.57    156.64 o 
   7  10   4     4078.07     4203.12    237.97 o 
   8  10   4     6168.26     6439.58    305.94 o 
   9  10   4       23.26       11.75    110.96 o 
  10  10   4     7944.50     8092.12    285.20 o 
  -6  11   4      186.70     -116.52    116.52 o 
  -5  11   4     5743.77     6231.84    277.82 o 
  -4  11   4     5705.56     5977.81    228.91 o 
  -3  11   4     2967.32     3258.27    242.30 o 
  -2  11   4     1511.54     1301.36    148.67 o 
  -1  11   4     5861.35     6351.36    237.93 o 
   0  11   4      326.91      240.13    111.56 o 
   1  11   4     1029.22      971.47    136.99 o 
   2  11   4     4681.87     5224.97    223.45 o 
   3  11   4     3471.89     3667.40    201.60 o 
   4  11   4       12.54     -107.02    107.02 o 
   5  11   4     2738.15     2739.90    396.20 o 
 -21   0   5    13396.44    13395.60    794.15 o 
 -19   0   5    19135.49    18173.09    558.71 o 
 -17   0   5     4488.15     4158.30    195.11 o 
 -15   0   5    46942.42    47811.21    860.30 o 
 -13   0   5     3028.43     3039.70    190.44 o 
 -11   0   5    27324.40    26417.76    420.33 o 
  -9   0   5    46465.38    45658.68    661.74 o 
  -7   0   5     4333.95     4304.50    113.49 o 
  -5   0   5    27768.72    27406.65    400.93 o 
  -3   0   5      191.20      291.13     34.29 o 
  -1   0   5    20092.09    20775.46    305.19 o 
   1   0   5    40626.85    42662.92    592.37 o 
   3   0   5    40946.38    45285.08    769.43 o 
   5   0   5    11305.83    10885.16    188.73 o 
   7   0   5     8919.52     9349.27    251.28 o 
   9   0   5    12318.96    11912.51    416.00 o 
  11   0   5    21373.59    21221.52    465.92 o 
  13   0   5      536.13      386.05     77.02 o 
  15   0   5    50247.34    49130.91    875.10 o 
  17   0   5     4278.75     4245.47    188.40 o 
  19   0   5     8465.51     8058.96    337.85 o 
  21   0   5    10763.85    11031.99    538.43 o 
 -22   1   5      145.39       81.75    103.69 o 
 -21   1   5     5277.49     5095.36    211.63 o 
 -20   1   5     1760.06     2170.93    190.02 o 
 -19   1   5     5605.33     5519.46    183.95 o 
 -18   1   5     3627.87     3675.07    156.41 o 
 -17   1   5    14678.64    14902.16    294.10 o 
 -16   1   5     9389.48     9547.90    220.98 o 
 -15   1   5       13.39       22.98     54.17 o 
 -14   1   5     2640.22     2899.67    109.96 o 
 -13   1   5    25396.90    25929.03    329.19 o 
 -12   1   5     2714.43     2769.86     84.60 o 
 -11   1   5    20013.26    20511.14    241.89 o 
 -10   1   5    13531.35    13710.67    173.70 o 
  -9   1   5    40751.70    43846.29    451.02 o 
  -8   1   5     3633.28     4011.00     73.66 o 
  -7   1   5    30977.41    30083.84    316.00 o 
  -6   1   5     6003.40     6015.52     96.34 o 
  -5   1   5       43.46       75.39     20.67 o 
  -4   1   5     4528.79     4668.86     80.40 o 
  -3   1   5   126497.59   133518.88   1257.99 o 
  -2   1   5    23619.01    25712.92    321.16 o 
  -1   1   5    45230.98    48726.82    475.24 o 
   0   1   5     4462.56     4627.61     73.94 o 
   1   1   5    22870.40    23193.20    256.58 o 
   2   1   5       56.41       34.09     15.31 o 
   3   1   5    47446.30    48708.10    532.19 o 
   4   1   5     3148.78     2965.58     54.72 o 
   5   1   5      581.65      638.05     31.91 o 
   6   1   5      442.81      351.89     28.91 o 
   7   1   5    25719.95    24834.67    287.78 o 
   8   1   5     7687.88     8108.21    124.67 o 
   9   1   5    15122.66    15012.31    198.72 o 
  10   1   5     6464.77     6308.74    107.58 o 
  11   1   5     6594.63     6210.83    109.49 o 
  12   1   5     2822.52     2783.32     84.01 o 
  13   1   5    11428.35    11419.93    182.11 o 
  14   1   5     1540.91     1729.37     86.13 o 
  15   1   5       19.23      -51.19     56.13 o 
  16   1   5     4431.45     4181.60    127.62 o 
  17   1   5    19257.81    19024.12    340.33 o 
  18   1   5       49.16      -18.95     68.32 o 
  19   1   5     3651.19     3684.50    157.30 o 
  20   1   5     1338.46     1235.31    114.21 o 
  21   1   5     3295.43     3596.16    258.67 o 
 -22   2   5     6354.33     6236.96    366.94 o 
 -21   2   5     6522.96     6452.65    215.11 o 
 -20   2   5       67.90      -58.29     83.37 o 
 -19   2   5     3201.31     3280.47    158.41 o 
 -18   2   5     5238.81     5141.71    173.86 o 
 -17   2   5     1415.68     1504.83    110.41 o 
 -16   2   5     2890.81     3235.66    141.96 o 
 -15   2   5    12763.53    12824.95    260.13 o 
 -14   2   5     4927.71     4683.83    128.07 o 
 -13   2   5     2589.83     2550.18     89.88 o 
 -12   2   5    15036.85    14955.75    244.86 o 
 -11   2   5    14177.59    14298.56    204.99 o 
 -10   2   5      496.95      469.49     44.17 o 
  -9   2   5    19868.34    19677.01    227.94 o 
  -8   2   5    15807.65    15563.90    193.55 o 
  -7   2   5     2009.88     1924.96     53.39 o 
  -6   2   5      871.59      725.38     34.99 o 
  -5   2   5    38914.91    39088.98    395.17 o 
  -4   2   5    27908.55    28813.18    296.91 o 
  -3   2   5    44899.21    49007.43    480.94 o 
  -2   2   5    53754.01    56318.25    547.33 o 
  -1   2   5    42885.56    45086.59    476.44 o 
   0   2   5       52.21       73.39     14.31 o 
   1   2   5    35712.92    36935.68    368.02 o 
   2   2   5    22520.29    23385.49    244.35 o 
   3   2   5     4136.37     4200.32     66.72 o 
   4   2   5     8046.94     7969.16    112.95 o 
   5   2   5    30912.46    31244.12    355.78 o 
   6   2   5    10471.20    10999.38    139.73 o 
   7   2   5     9165.37     9572.93    128.65 o 
   8   2   5    20953.72    21334.72    242.50 o 
   9   2   5    29050.19    30282.83    329.48 o 
  10   2   5       29.22       23.90     29.79 o 
  11   2   5    19181.73    19348.38    255.04 o 
  12   2   5     6097.00     5914.41    121.00 o 
  13   2   5     1085.77      945.45     62.53 o 
  14   2   5     1852.91     1949.13     99.52 o 
  15   2   5    12191.16    11946.85    319.04 o 
  16   2   5     3796.32     3684.32    138.23 o 
  17   2   5     1868.47     2023.20    134.69 o 
  18   2   5     8636.49     8253.40    213.86 o 
  19   2   5     6610.28     6497.32    224.77 o 
  20   2   5       29.52      -79.71     79.71 o 
 -21   3   5     2394.95     2711.93    356.79 o 
 -20   3   5    12946.73    13159.07    307.54 o 
 -19   3   5     1422.44     1436.59    123.48 o 
 -18   3   5     1355.36     1374.37    117.65 o 
 -17   3   5     3837.58     3663.86    158.12 o 
 -16   3   5     9960.75    10305.32    239.49 o 
 -15   3   5       94.61       -8.50     70.78 o 
 -14   3   5     3455.37     3666.01    136.53 o 
 -13   3   5     1788.63     1819.45     92.25 o 
 -12   3   5      941.19      830.05     69.53 o 
 -11   3   5     3044.50     2882.60     98.49 o 
 -10   3   5    21869.02    21460.90    308.40 o 
  -9   3   5      248.09      198.21     33.23 o 
  -8   3   5     7489.69     7279.57    110.14 o 
  -7   3   5     7036.63     6282.48    117.09 o 
  -6   3   5    12115.37    11426.60    144.29 o 
  -5   3   5     3536.77     3997.62     90.21 o 
  -4   3   5    15031.74    14109.64    165.85 o 
  -3   3   5     3171.37     2928.49     58.20 o 
  -2   3   5       79.74       80.14     21.73 o 
  -1   3   5      180.62      301.30     24.15 o 
   0   3   5    59956.32    62298.55    608.62 o 
   1   3   5     4963.52     4986.35     80.60 o 
   2   3   5     4872.85     4749.17     75.06 o 
   3   3   5    20063.69    20714.71    242.56 o 
   4   3   5    38064.53    39009.57    399.84 o 
   5   3   5        1.97      -22.48     23.17 o 
   6   3   5    45083.93    46301.10    473.84 o 
   7   3   5    12394.23    12111.64    219.34 o 
   8   3   5     1293.29     1209.22     50.42 o 
   9   3   5     3672.64     3517.37     78.25 o 
  10   3   5    48136.69    49476.07    555.48 o 
  11   3   5     2874.01     2679.00     85.83 o 
  12   3   5     9691.54     9510.06    218.98 o 
  13   3   5     9790.44     9795.85    187.16 o 
  14   3   5    15008.07    14509.55    245.91 o 
  15   3   5      428.93      311.12     72.63 o 
  16   3   5    10645.09    10152.45    254.43 o 
  17   3   5     2980.34     3080.89    143.55 o 
  18   3   5      664.42      596.35     93.71 o 
  19   3   5     1018.52      899.41    105.21 o 
  20   3   5     9806.41     9986.68    257.70 o 
 -20   4   5       37.72      -85.84     85.84 o 
 -19   4   5       43.88      -80.31     91.62 o 
 -18   4   5    11820.82    12076.66    287.27 o 
 -17   4   5      149.95       89.94     84.21 o 
 -16   4   5     6586.63     6570.88    198.09 o 
 -15   4   5      389.88      324.30     71.95 o 
 -14   4   5     4183.47     4075.35    134.43 o 
 -13   4   5      532.73      362.86     65.96 o 
 -12   4   5    12428.59    12595.55    226.20 o 
 -11   4   5      146.45       93.79     52.84 o 
 -10   4   5      350.27      225.22     51.96 o 
  -9   4   5      173.80      143.36     44.89 o 
  -8   4   5    37417.57    36957.38    428.40 o 
  -7   4   5     1740.32     2007.83     68.18 o 
  -6   4   5    22240.48    22018.01    249.52 o 
  -5   4   5      150.07       80.60     32.45 o 
  -4   4   5    21388.47    21183.42    239.55 o 
  -3   4   5      820.73      964.89     41.54 o 
  -2   4   5    50161.52    50155.99    505.83 o 
  -1   4   5     1841.74     2095.62     53.94 o 
   0   4   5     2170.95     2272.68     56.32 o 
   1   4   5       79.24       17.63     26.78 o 
   2   4   5    48315.28    49146.90    497.64 o 
   3   4   5     1489.98     1729.58     52.36 o 
   4   4   5    31320.31    32380.61    345.81 o 
   5   4   5      877.86      926.84     44.83 o 
   6   4   5    11857.34    11563.90    156.26 o 
   7   4   5        4.40      -30.18     30.18 o 
   8   4   5    32891.49    32858.95    362.57 o 
   9   4   5      311.33      353.72     42.48 o 
  10   4   5       74.32      122.27     49.37 o 
  11   4   5      629.88      606.23     63.84 o 
  12   4   5    27041.45    27291.26    384.14 o 
  13   4   5       32.36      -44.10     52.03 o 
  14   4   5     8855.29     8934.27    188.24 o 
  15   4   5     1302.07     1360.42     92.07 o 
  16   4   5     7271.70     7447.09    201.54 o 
  17   4   5      352.83      249.70     81.11 o 
  18   4   5    12830.17    12562.08    328.61 o 
  19   4   5      498.74      482.55    119.67 o 
 -20   5   5    10633.54    11294.94    302.25 o 
 -19   5   5      132.95       83.33    101.83 o 
 -18   5   5      665.69      594.85    110.24 o 
 -17   5   5     1134.55      979.75    114.54 o 
 -16   5   5    15666.86    15643.34    400.24 o 
 -15   5   5      800.10      702.08     86.22 o 
 -14   5   5    24985.51    24901.99    385.69 o 
 -13   5   5      181.36       80.13     61.39 o 
 -12   5   5     4442.91     4395.77    135.01 o 
 -11   5   5     1279.39     1224.65     83.99 o 
 -10   5   5    22885.88    22819.39    337.33 o 
  -9   5   5     1199.21     1123.97     74.88 o 
  -8   5   5     8868.23     8736.78    185.38 o 
  -7   5   5     3593.20     3426.95     90.87 o 
  -6   5   5    36780.86    36478.47    426.58 o 
  -5   5   5       83.87       84.24     32.35 o 
  -4   5   5    33089.77    32913.43    357.47 o 
  -3   5   5      923.61      921.47     55.46 o 
  -2   5   5      472.53      371.18     36.42 o 
  -1   5   5       67.60       28.26     28.87 o 
   0   5   5    43572.59    43216.99    451.00 o 
   1   5   5       29.68      -26.70     26.70 o 
   2   5   5     3034.01     2736.70     85.12 o 
   3   5   5      262.73      189.80     41.88 o 
   4   5   5    20140.98    19540.09    234.41 o 
   5   5   5       20.38       54.86     32.53 o 
   6   5   5    24943.59    25157.99    290.29 o 
   7   5   5     4555.03     4388.09    108.90 o 
   8   5   5     1117.54     1187.20     65.22 o 
   9   5   5      421.74      379.02     57.80 o 
  10   5   5    23533.13    23467.36    341.18 o 
  11   5   5     1653.56     1517.86     87.58 o 
  12   5   5     6570.22     6475.53    156.97 o 
  13   5   5      208.29      224.60     63.50 o 
  14   5   5    11573.37    11423.65    238.98 o 
  15   5   5      137.52      -14.96     69.56 o 
  16   5   5    14568.42    14673.71    353.16 o 
  17   5   5      902.08      764.66    123.15 o 
  18   5   5     1040.24      922.99    161.73 o 
 -19   6   5     4857.08     4782.39    222.71 o 
 -18   6   5    11989.72    12874.66    320.72 o 
 -17   6   5     2270.31     2346.19    180.07 o 
 -16   6   5     4042.25     4234.74    190.35 o 
 -15   6   5     7991.32     7804.26    201.35 o 
 -14   6   5     4670.12     4869.16    162.76 o 
 -13   6   5     1862.53     1861.79    115.84 o 
 -12   6   5    17793.52    17670.76    302.52 o 
 -11   6   5     5025.75     4883.90    144.46 o 
 -10   6   5      230.54      117.99     73.46 o 
  -9   6   5     4133.74     4011.22    124.07 o 
  -8   6   5    19009.33    18539.13    262.67 o 
  -7   6   5       91.29       61.72     48.82 o 
  -6   6   5     7934.99     7853.98    147.09 o 
  -5   6   5    17713.90    16842.98    255.36 o 
  -4   6   5     7880.23     7676.74    147.99 o 
  -3   6   5     2870.30     2784.74     75.69 o 
  -2   6   5    11391.00    10945.77    157.95 o 
  -1   6   5     2699.46     2405.32     72.15 o 
   0   6   5     1768.54     1798.18     65.63 o 
   1   6   5    10217.27     9873.71    147.95 o 
   2   6   5    22394.21    22555.85    269.53 o 
   3   6   5       41.40      -33.22     35.32 o 
   4   6   5     5925.16     5599.85    106.37 o 
   5   6   5     8329.69     8133.24    146.09 o 
   6   6   5    13494.77    13163.75    202.11 o 
   7   6   5     4795.74     4468.93    129.21 o 
   8   6   5     5012.92     4948.56    118.03 o 
   9   6   5      749.04      787.80     72.72 o 
  10   6   5      119.24      109.81     57.51 o 
  11   6   5     4619.73     4652.93    157.68 o 
  12   6   5    13919.41    13796.44    288.58 o 
  13   6   5      405.58      206.79     78.43 o 
  14   6   5     5668.52     5319.38    279.54 o 
  15   6   5     5932.39     5842.38    209.37 o 
  16   6   5     3068.75     3345.26    202.82 o 
  17   6   5     1169.90     1049.67    136.63 o 
 -17   7   5     8248.84     8361.09    324.98 o 
 -16   7   5     3404.13     3586.55    176.41 o 
 -15   7   5       33.72       -9.23     83.19 o 
 -14   7   5     3208.22     3379.36    149.92 o 
 -13   7   5     8593.35     8279.41    204.67 o 
 -12   7   5     1231.22     1332.20    101.22 o 
 -11   7   5     4501.62     4418.38    145.05 o 
 -10   7   5     5980.98     5805.25    158.66 o 
  -9   7   5     6880.77     6698.45    166.33 o 
  -8   7   5      808.34      699.53     74.01 o 
  -7   7   5    18109.58    17908.29    263.50 o 
  -6   7   5    13006.04    12308.45    204.25 o 
  -5   7   5        3.68      -46.20     46.20 o 
  -4   7   5    10657.60    10303.75    179.18 o 
  -3   7   5    17916.16    17704.48    254.43 o 
  -2   7   5     1313.79     1447.04     75.30 o 
  -1   7   5     4806.20     4742.67    104.19 o 
   0   7   5     9061.52     8871.22    146.87 o 
   1   7   5    11757.49    11847.26    176.25 o 
   2   7   5     5288.88     5142.82    109.64 o 
   3   7   5    16864.88    16972.66    245.34 o 
   4   7   5     5647.05     5526.51    137.09 o 
   5   7   5       78.14       -9.52     45.38 o 
   6   7   5     5818.83     5758.58    160.53 o 
   7   7   5    16048.47    15843.38    241.34 o 
   8   7   5      327.03      185.24     81.19 o 
   9   7   5     1419.85     1464.21    104.28 o 
  10   7   5     4490.42     4304.23    154.42 o 
  11   7   5     6615.52     6710.48    229.16 o 
  12   7   5      235.16      160.02     95.30 o 
  13   7   5    13057.02    12886.37    288.63 o 
  14   7   5     1817.70     1896.79    133.41 o 
  15   7   5      126.09       52.01     91.57 o 
  16   7   5     3236.03     3323.47    171.82 o 
 -16   8   5       30.30        0.26     96.66 o 
 -15   8   5    13526.64    13518.34    315.13 o 
 -14   8   5     1326.90     1262.76    149.99 o 
 -13   8   5     2173.45     2470.05    148.39 o 
 -12   8   5      389.81      188.95     87.73 o 
 -11   8   5    10991.65    11021.84    260.60 o 
 -10   8   5       16.34      -11.10     74.29 o 
  -9   8   5     6252.31     5925.24    181.91 o 
  -8   8   5     1460.17     1425.05    108.90 o 
  -7   8   5      872.74      941.55     81.01 o 
  -6   8   5     1782.05     1647.97     96.84 o 
  -5   8   5    21904.16    21653.58    335.59 o 
  -4   8   5      983.35      966.30     83.29 o 
  -3   8   5     1618.94     1479.25     91.83 o 
  -2   8   5     2108.32     2437.80    108.22 o 
  -1   8   5    25120.39    24974.05    430.81 o 
   0   8   5      103.85       40.26     56.03 o 
   1   8   5    16315.90    15965.44    266.68 o 
   2   8   5       41.69       18.74     71.64 o 
   3   8   5      825.16      712.80     77.77 o 
   4   8   5      978.65      942.78     82.08 o 
   5   8   5    16527.15    16765.08    318.24 o 
   6   8   5     2379.54     2372.17    129.08 o 
   7   8   5     5525.83     5588.38    207.85 o 
   8   8   5     1014.75     1003.58    114.01 o 
   9   8   5    12096.46    12181.29    313.24 o 
  10   8   5      423.27      275.74    100.27 o 
  11   8   5    11286.16    11565.66    368.05 o 
  12   8   5     1499.96     1545.55    161.36 o 
  13   8   5      863.73      736.52    127.58 o 
  14   8   5      371.98      349.17    119.72 o 
 -14   9   5       66.09      -93.57     93.57 o 
 -13   9   5    14595.30    15568.33    446.60 o 
 -12   9   5      468.54      439.23    109.20 o 
 -11   9   5     6067.39     5751.36    201.07 o 
 -10   9   5      197.18       70.12     87.49 o 
  -9   9   5     4722.69     4524.65    171.04 o 
  -8   9   5      565.02      492.82     95.87 o 
  -7   9   5    18927.92    18926.41    358.96 o 
  -6   9   5      230.86      215.35     75.69 o 
  -5   9   5       36.91       -4.78     65.23 o 
  -4   9   5      123.55       94.25     68.45 o 
  -3   9   5    13025.45    13323.05    252.25 o 
  -2   9   5        7.98      -63.59     63.59 o 
  -1   9   5     7601.99     7250.49    197.05 o 
   0   9   5     1114.56     1154.93    111.95 o 
   1   9   5     7596.43     7656.58    233.84 o 
   2   9   5      941.27      805.18    109.96 o 
   3   9   5    13813.65    14445.69    296.58 o 
   4   9   5        6.86      -64.90     76.34 o 
   5   9   5      452.27      235.66     84.68 o 
   6   9   5      609.72      393.12     90.57 o 
   7   9   5    19087.29    19061.00    417.92 o 
   8   9   5       63.74      -13.95     93.11 o 
   9   9   5     8346.97     8324.49    266.46 o 
  10   9   5      326.74      132.24    105.37 o 
  11   9   5     4070.34     4167.51    274.39 o 
  12   9   5       86.15        3.44    109.05 o 
 -11  10   5     5965.90     6079.47    214.15 o 
 -10  10   5       22.76      -89.29     89.29 o 
  -9  10   5     6381.87     6647.45    242.72 o 
  -8  10   5     3589.67     3908.07    177.24 o 
  -7  10   5     1002.65     1262.21    119.24 o 
  -6  10   5     1151.75      947.67    117.38 o 
  -5  10   5    11363.93    11561.40    246.16 o 
  -4  10   5      606.56      771.91    102.08 o 
  -3  10   5     1949.96     1931.95    146.24 o 
  -2  10   5     2344.59     2559.68    163.10 o 
  -1  10   5     9184.39     9691.45    276.49 o 
   0  10   5       29.93      -75.04     89.21 o 
   1  10   5    14893.97    15047.81    357.82 o 
   2  10   5     3007.59     2966.31    228.32 o 
   3  10   5      844.97      865.46    122.77 o 
   4  10   5     1744.56     1801.42    197.96 o 
   5  10   5    13011.61    13458.15    302.85 o 
   6  10   5      801.23      727.13    128.94 o 
   7  10   5     1649.52     1722.12    168.44 o 
   8  10   5     2052.30     2365.29    177.43 o 
   9  10   5     7427.02     7521.01    267.97 o 
  10  10   5       34.54     -207.16    224.21 o 
  -6  11   5     3093.60     3147.70    193.80 o 
  -5  11   5     1281.65     1332.57    242.98 o 
  -4  11   5     7340.48     7597.79    256.88 o 
  -3  11   5     7791.81     8506.03    272.94 o 
  -2  11   5      694.89      542.00    125.48 o 
  -1  11   5     2070.70     2144.33    166.13 o 
   0  11   5     5515.99     5770.45    228.94 o 
   1  11   5     2164.16     1972.99    178.82 o 
   2  11   5      358.46      135.81    110.45 o 
   3  11   5     3851.84     3951.97    216.14 o 
   4  11   5     3390.07     3831.55    210.10 o 
   5  11   5      202.43      280.57    136.59 o 
 -22   0   6      910.55      702.48    181.96 o 
 -20   0   6    19462.35    19217.27    589.19 o 
 -18   0   6    11797.14    11951.96    336.37 o 
 -16   0   6     1825.74     1905.47    148.59 o 
 -14   0   6    20811.14    20200.56    433.76 o 
 -12   0   6     2833.68     2668.15    102.55 o 
 -10   0   6    32255.73    32650.19    500.19 o 
  -8   0   6    51190.38    53757.39    763.96 o 
  -6   0   6     3129.54     3239.05     88.45 o 
  -4   0   6     7257.61     6219.30    138.22 o 
  -2   0   6     5046.10     5172.82    125.90 o 
   0   0   6    12379.92    12414.34    261.09 o 
   2   0   6    33994.41    36773.10    522.66 o 
   4   0   6    12281.35    13518.23    224.43 o 
   6   0   6    22113.42    20286.68    322.99 o 
   8   0   6    13416.48    13781.13    247.41 o 
  10   0   6    31516.10    32198.48    503.55 o 
  12   0   6    32530.85    33101.58    547.90 o 
  14   0   6     1416.17     1437.17    163.84 o 
  16   0   6    30344.88    30788.28    610.58 o 
  18   0   6     3195.37     3545.82    192.08 o 
  20   0   6     5331.87     5222.93    297.23 o 
 -22   1   6    10980.38    11860.17    330.32 o 
 -21   1   6      164.36      -29.92     96.57 o 
 -20   1   6     3915.99     4341.89    182.40 o 
 -19   1   6     1118.30     1226.13    114.42 o 
 -18   1   6     6515.16     6249.12    189.86 o 
 -17   1   6      531.79      494.79     85.36 o 
 -16   1   6    26642.38    27096.48    463.53 o 
 -15   1   6     2737.63     2877.45    114.48 o 
 -14   1   6      180.79      131.03     61.71 o 
 -13   1   6     4452.55     4268.05    106.24 o 
 -12   1   6    27383.96    27309.29    339.20 o 
 -11   1   6      109.86       29.96     30.18 o 
 -10   1   6    27664.31    28747.08    316.91 o 
  -9   1   6     5075.15     4820.67     89.59 o 
  -8   1   6    13043.58    13589.01    198.27 o 
  -7   1   6     1176.73     1308.77     45.59 o 
  -6   1   6    39014.30    39057.43    397.75 o 
  -5   1   6     3758.56     3515.92     64.57 o 
  -4   1   6      449.95      551.42     29.78 o 
  -3   1   6      839.05      811.34     31.65 o 
  -2   1   6    98799.23   102793.54    976.66 o 
  -1   1   6     8074.59     8270.96    107.44 o 
   0   1   6     4597.95     4294.43     71.10 o 
   1   1   6    19571.61    20362.08    233.14 o 
   2   1   6    12022.42    12025.54    138.41 o 
   3   1   6     1729.98     1841.30     45.93 o 
   4   1   6    40079.31    40472.96    579.22 o 
   5   1   6     3867.34     4060.29     71.67 o 
   6   1   6     2041.20     2362.06     60.30 o 
   7   1   6     6090.91     5622.78    145.06 o 
   8   1   6    33875.79    34135.75    387.02 o 
   9   1   6       30.12      -39.31     39.31 o 
  10   1   6    13726.58    13760.25    263.27 o 
  11   1   6     3427.14     3208.32     81.80 o 
  12   1   6     4960.19     4639.58    106.61 o 
  13   1   6      513.02      443.09     51.95 o 
  14   1   6    19659.31    18965.51    289.79 o 
  15   1   6     2709.82     2769.54    110.53 o 
  16   1   6      115.77       30.26     55.01 o 
  17   1   6      815.69      816.70     89.72 o 
  18   1   6    10824.72    11033.20    249.40 o 
  19   1   6       42.36        8.10     73.04 o 
  20   1   6     6170.51     6076.38    202.52 o 
 -21   2   6     5698.76     5917.55    209.09 o 
 -20   2   6     5335.49     5304.53    192.30 o 
 -19   2   6     1733.42     1576.44    125.27 o 
 -18   2   6     2852.99     3151.46    152.31 o 
 -17   2   6     6110.64     6003.71    184.50 o 
 -16   2   6      277.13      236.41     73.84 o 
 -15   2   6     1911.70     1863.88    111.68 o 
 -14   2   6    21709.02    21785.49    490.21 o 
 -13   2   6     8540.43     8586.95    156.66 o 
 -12   2   6     1088.61     1225.08     66.31 o 
 -11   2   6    15062.34    15057.92    213.99 o 
 -10   2   6    18200.36    17610.64    213.87 o 
  -9   2   6      192.56      207.47     31.53 o 
  -8   2   6    19059.86    18593.00    219.82 o 
  -7   2   6    22641.23    22546.48    262.80 o 
  -6   2   6     4770.85     4620.25     79.58 o 
  -5   2   6    24672.77    25613.48    273.23 o 
  -4   2   6    95095.61   100692.09    962.28 o 
  -3   2   6    99952.12   107667.16   1024.69 o 
  -2   2   6    27399.23    29069.36    321.98 o 
  -1   2   6    40380.00    42033.52    449.52 o 
   0   2   6    37628.50    39621.93    427.07 o 
   1   2   6     5356.54     5611.99    104.78 o 
   2   2   6    29610.01    30256.91    310.41 o 
   3   2   6    26999.31    28128.75    293.12 o 
   4   2   6      615.86      597.24     40.21 o 
   5   2   6     2237.86     2004.31     51.97 o 
   6   2   6    23595.29    24438.24    267.66 o 
   7   2   6     6416.74     6459.84    101.36 o 
   8   2   6     4899.83     4775.58     86.87 o 
   9   2   6    37298.28    38898.73    412.36 o 
  10   2   6    20169.66    20478.69    307.51 o 
  11   2   6       50.27       17.11     37.93 o 
  12   2   6     4951.70     5003.77    111.66 o 
  13   2   6     3804.09     3663.85     99.97 o 
  14   2   6      807.61      817.60     79.65 o 
  15   2   6     3984.09     3944.29    136.38 o 
  16   2   6    15539.30    15173.33    291.70 o 
  17   2   6     1478.71     1421.07    107.44 o 
  18   2   6      437.39      247.75     80.85 o 
  19   2   6     6041.07     6263.17    193.93 o 
  20   2   6     7065.97     7254.43    215.11 o 
 -21   3   6     2146.33     2244.71    200.06 o 
 -20   3   6     1341.20     1495.35    159.53 o 
 -19   3   6     8551.14     8289.10    249.81 o 
 -18   3   6     1394.75     1421.80    131.93 o 
 -17   3   6     2409.74     2556.86    175.79 o 
 -16   3   6     2960.77     3397.32    151.92 o 
 -15   3   6     8303.43     8072.46    238.67 o 
 -14   3   6     2745.23     3004.51    116.71 o 
 -13   3   6     7286.47     7090.52    161.76 o 
 -12   3   6     4595.76     4386.95    123.78 o 
 -11   3   6      248.36      156.89     49.58 o 
 -10   3   6     1796.45     1817.38     61.59 o 
  -9   3   6    29222.09    28649.39    318.87 o 
  -8   3   6     3045.09     2998.85     69.54 o 
  -7   3   6     4734.78     4724.04     84.57 o 
  -6   3   6     2893.75     2603.38     60.65 o 
  -5   3   6    15290.01    14430.84    173.08 o 
  -4   3   6     7719.38     8402.54    113.85 o 
  -3   3   6    10176.67     9211.87    119.48 o 
  -2   3   6    12253.33    12487.95    149.04 o 
  -1   3   6      770.10      674.93     29.92 o 
   0   3   6     1856.44     1693.58     42.39 o 
   1   3   6    53040.72    54379.19    537.92 o 
   2   3   6     6908.84     7225.19    100.13 o 
   3   3   6     8919.09     9054.39    131.30 o 
   4   3   6     9179.49     9546.12    127.87 o 
   5   3   6    24204.44    24622.21    272.07 o 
   6   3   6        1.29      -24.59     24.59 o 
   7   3   6    16212.47    15894.04    214.97 o 
   8   3   6     7831.80     7823.26    121.18 o 
   9   3   6     2754.94     2680.53     80.01 o 
  10   3   6     6981.20     6594.79    126.35 o 
  11   3   6    27838.32    27730.78    346.37 o 
  12   3   6     6889.55     6249.26    130.65 o 
  13   3   6     4327.52     4047.89    129.11 o 
  14   3   6     8607.58     8453.16    177.25 o 
  15   3   6     8479.20     8112.19    198.94 o 
  16   3   6      180.90       64.79     67.65 o 
  17   3   6     8411.25     8589.83    217.25 o 
  18   3   6     1951.59     1674.55    135.61 o 
  19   3   6      776.79      669.22    114.04 o 
  20   3   6     1043.37      990.28    134.85 o 
 -20   4   6      101.55       76.48    105.32 o 
 -19   4   6       89.86       20.68     86.68 o 
 -18   4   6       17.00      -58.43     86.71 o 
 -17   4   6    19170.18    19853.95    466.63 o 
 -16   4   6       24.39       -3.32     78.65 o 
 -15   4   6     8325.28     8441.69    194.18 o 
 -14   4   6      316.03      260.59     66.37 o 
 -13   4   6     8166.02     7996.16    178.33 o 
 -12   4   6      262.56      212.62     56.89 o 
 -11   4   6    31552.65    31673.90    430.51 o 
 -10   4   6        9.93       -9.32     63.34 o 
  -9   4   6       11.82      -14.12     37.10 o 
  -8   4   6       24.99      -21.08     36.03 o 
  -7   4   6    48770.00    48255.31    497.75 o 
  -6   4   6     1108.95     1298.05     72.29 o 
  -5   4   6    29346.06    30049.58    325.21 o 
  -4   4   6     1261.85     1182.92     46.80 o 
  -3   4   6    19944.48    20542.35    233.50 o 
  -2   4   6      137.84      136.86     27.31 o 
  -1   4   6    57003.07    58669.50    585.40 o 
   0   4   6     6358.74     6782.86    101.11 o 
   1   4   6      492.58      608.14     35.19 o 
   2   4   6      325.27      400.75     32.61 o 
   3   4   6    59265.38    59894.49    640.12 o 
   4   4   6      534.14      589.59     39.15 o 
   5   4   6    16106.50    16258.50    199.57 o 
   6   4   6      914.87      904.99     46.63 o 
   7   4   6     8731.84     8508.36    131.21 o 
   8   4   6     1675.91     1755.34     65.23 o 
   9   4   6    43665.35    43234.81    464.65 o 
  10   4   6      666.66      590.31     60.51 o 
  11   4   6      229.27       66.07     51.69 o 
  12   4   6     1464.31     1407.06     83.30 o 
  13   4   6    31300.91    30969.65    430.34 o 
  14   4   6      108.96      -46.79     57.00 o 
  15   4   6     7494.86     7746.72    178.78 o 
  16   4   6      148.02      -13.22    104.66 o 
  17   4   6     3954.44     4161.34    189.68 o 
  18   4   6        5.85      -72.93     86.08 o 
  19   4   6    10804.14     9929.25    297.30 o 
 -20   5   6      157.09      143.94    107.49 o 
 -19   5   6    10329.39    10960.96    290.24 o 
 -18   5   6       39.57      -88.25     91.79 o 
 -17   5   6     1999.41     2076.76    164.90 o 
 -16   5   6     1209.08     1226.00    146.22 o 
 -15   5   6    14241.44    14765.39    278.33 o 
 -14   5   6       70.68      -55.92     64.34 o 
 -13   5   6    15390.68    14944.87    267.56 o 
 -12   5   6       73.93       -3.68     54.23 o 
 -11   5   6      204.27      181.77     60.41 o 
 -10   5   6      198.94       94.15     55.43 o 
  -9   5   6    20253.77    19359.16    295.07 o 
  -8   5   6     1377.15     1377.52     68.55 o 
  -7   5   6     5013.97     5124.18    125.83 o 
  -6   5   6      973.32      986.12     57.93 o 
  -5   5   6    31837.25    32533.90    356.31 o 
  -4   5   6       49.69       -9.78     31.28 o 
  -3   5   6    19832.23    19920.15    235.96 o 
  -2   5   6      906.09      817.73     45.68 o 
  -1   5   6     4303.53     4077.24     81.57 o 
   0   5   6     5366.98     5309.28     93.84 o 
   1   5   6    27786.66    27483.68    305.42 o 
   2   5   6      879.36      914.41     46.13 o 
   3   5   6     7203.55     7070.36    112.85 o 
   4   5   6      261.98      214.31     35.14 o 
   5   5   6    25703.36    26412.15    301.58 o 
   6   5   6      221.75      123.12     37.57 o 
   7   5   6    27913.14    28191.49    323.62 o 
   8   5   6     1448.00     1423.59     85.18 o 
   9   5   6     1164.70     1193.34     92.83 o 
  10   5   6      425.39      323.07     58.22 o 
  11   5   6    23230.64    22851.67    340.23 o 
  12   5   6     2563.80     2528.75    108.93 o 
  13   5   6     1716.65     1687.53    110.36 o 
  14   5   6     1972.81     1885.13    119.05 o 
  15   5   6     9970.54    10057.06    241.93 o 
  16   5   6      142.55      -10.24     90.87 o 
  17   5   6    10586.54    10603.07    301.21 o 
  18   5   6     1301.78     1326.55    146.70 o 
 -19   6   6       75.64      -78.76    113.86 o 
 -18   6   6     3211.82     3123.65    182.98 o 
 -17   6   6    12990.71    13194.48    317.92 o 
 -16   6   6     1350.55     1180.27    108.78 o 
 -15   6   6     3804.23     3764.39    159.57 o 
 -14   6   6     8318.61     8034.68    199.53 o 
 -13   6   6     4713.35     4693.26    149.60 o 
 -12   6   6      627.24      530.70     76.00 o 
 -11   6   6    14926.29    14154.17    256.82 o 
 -10   6   6     4778.49     4757.84    139.59 o 
  -9   6   6      394.17      161.43     67.23 o 
  -8   6   6    10815.77    10065.86    230.21 o 
  -7   6   6    39768.22    39055.97    467.41 o 
  -6   6   6      419.18      346.12     52.10 o 
  -5   6   6    13081.16    12923.52    198.40 o 
  -4   6   6     4372.09     4109.01    111.09 o 
  -3   6   6    11064.98    10856.15    157.84 o 
  -2   6   6     1309.22     1329.34     59.07 o 
  -1   6   6    13362.00    13061.47    178.55 o 
   0   6   6     1930.17     1884.88     66.30 o 
   1   6   6        8.54      -24.24     36.49 o 
   2   6   6     9895.03     9723.80    146.97 o 
   3   6   6    18802.95    18829.41    235.37 o 
   4   6   6       51.48       20.84     36.77 o 
   5   6   6    12349.16    11952.63    187.32 o 
   6   6   6    12087.31    11856.51    189.07 o 
   7   6   6     7706.64     7796.56    147.55 o 
   8   6   6     1419.21     1372.54     73.18 o 
   9   6   6     7581.75     7829.96    191.01 o 
  10   6   6     3758.81     4040.65    142.96 o 
  11   6   6      167.22       69.56     68.78 o 
  12   6   6     8841.84     8659.03    367.61 o 
  13   6   6    17033.08    16650.34    348.55 o 
  14   6   6       18.88      -66.60     76.67 o 
  15   6   6     5295.33     5408.82    211.06 o 
  16   6   6     3480.70     3686.98    170.80 o 
  17   6   6     1791.97     1986.62    237.19 o 
 -17   7   6      257.79      190.34     99.60 o 
 -16   7   6    12360.67    11942.64    302.30 o 
 -15   7   6     3261.09     3299.59    203.86 o 
 -14   7   6        0.64      -71.64     71.64 o 
 -13   7   6     3892.61     4038.91    165.25 o 
 -12   7   6    12918.81    13100.93    286.39 o 
 -11   7   6     1014.45      870.73    109.11 o 
 -10   7   6     6918.73     6930.45    191.15 o 
  -9   7   6     6376.73     6455.21    180.87 o 
  -8   7   6     5054.79     4771.02    154.07 o 
  -7   7   6     2618.28     2591.71    105.14 o 
  -6   7   6    25167.49    24706.90    361.04 o 
  -5   7   6     4138.96     4135.26    112.22 o 
  -4   7   6      692.33      618.25     61.22 o 
  -3   7   6     5729.92     5790.06    142.47 o 
  -2   7   6    17057.80    16814.96    243.06 o 
  -1   7   6      194.05      116.28     47.42 o 
   0   7   6     2543.16     2506.81     89.96 o 
   1   7   6     6326.40     6158.56    131.22 o 
   2   7   6    11759.94    11420.10    219.90 o 
   3   7   6     1513.13     1685.10     91.60 o 
   4   7   6    18037.64    18103.13    258.47 o 
   5   7   6     1588.67     1537.01     86.83 o 
   6   7   6      242.77       76.86     58.74 o 
   7   7   6     4230.17     4084.23    126.75 o 
   8   7   6    11258.91    11360.99    244.15 o 
   9   7   6       43.57        1.54     65.71 o 
  10   7   6     1963.01     2080.38    162.99 o 
  11   7   6     5759.94     5770.44    205.66 o 
  12   7   6     4718.95     4354.43    170.53 o 
  13   7   6       55.19       12.41     80.48 o 
  14   7   6     9210.37     9557.36    250.49 o 
  15   7   6     2300.56     2363.95    156.67 o 
  16   7   6        0.69      -89.39     93.08 o 
 -16   8   6      226.80        0.99     97.47 o 
 -15   8   6      111.71       -0.83     96.30 o 
 -14   8   6    13960.86    13853.84    314.38 o 
 -13   8   6      955.37      957.44    118.66 o 
 -12   8   6     2492.31     2627.61    145.90 o 
 -11   8   6     1108.58     1114.49    111.39 o 
 -10   8   6     9243.56     9675.76    239.28 o 
  -9   8   6      235.05      106.61     75.38 o 
  -8   8   6     9497.11     9235.36    280.91 o 
  -7   8   6      160.14       75.57     62.34 o 
  -6   8   6     2090.43     2112.68    152.74 o 
  -5   8   6      350.58      322.93     75.89 o 
  -4   8   6    21059.74    21273.58    332.29 o 
  -3   8   6      306.05      187.22     63.05 o 
  -2   8   6     6937.14     6624.66    175.62 o 
  -1   8   6     1909.91     1960.97    100.48 o 
   0   8   6    18961.86    19000.05    302.57 o 
   1   8   6        1.82      -52.00     52.00 o 
   2   8   6     9459.25     9473.35    194.43 o 
   3   8   6      349.36      240.54     74.52 o 
   4   8   6      926.10      907.16     92.96 o 
   5   8   6     1808.05     1842.93    116.21 o 
   6   8   6    28890.36    29288.23    477.74 o 
   7   8   6      613.28      384.85     95.82 o 
   8   8   6     1722.00     1733.67    137.30 o 
   9   8   6     2934.05     2848.02    168.19 o 
  10   8   6     9559.42     9487.77    278.08 o 
  11   8   6      116.14      -73.26     89.15 o 
  12   8   6    10418.01    10200.56    300.43 o 
  13   8   6     1568.15     1488.40    150.60 o 
  14   8   6      647.05      576.31    127.64 o 
 -13   9   6      462.54      572.26    129.86 o 
 -12   9   6    13066.89    13054.95    306.29 o 
 -11   9   6      377.23      189.82     93.50 o 
 -10   9   6     6389.90     6707.87    209.83 o 
  -9   9   6      322.18      380.50     93.47 o 
  -8   9   6     7109.13     6725.39    203.94 o 
  -7   9   6      315.39      275.16    115.12 o 
  -6   9   6    14752.57    15202.37    278.12 o 
  -5   9   6       16.01      -16.11     66.67 o 
  -4   9   6        1.14      -62.38     62.38 o 
  -3   9   6      263.58      173.51     69.63 o 
  -2   9   6    22628.65    22983.19    362.24 o 
  -1   9   6      210.55      113.03    104.35 o 
   0   9   6    16331.46    15826.52    354.35 o 
   1   9   6     1951.74     1885.22    136.74 o 
   2   9   6     4830.94     4750.36    189.59 o 
   3   9   6       76.93        1.88     74.29 o 
   4   9   6    17358.99    17636.84    341.31 o 
   5   9   6      667.49      463.78     91.52 o 
   6   9   6        4.34      -78.80     78.80 o 
   7   9   6        4.04      -85.72     85.72 o 
   8   9   6    15217.07    15445.65    372.22 o 
   9   9   6        2.78       39.07     97.67 o 
  10   9   6     5869.70     5674.93    227.40 o 
  11   9   6       41.59      -91.87    124.78 o 
  12   9   6     3055.70     3092.42    199.94 o 
 -11  10   6     2830.37     2859.36    190.63 o 
 -10  10   6     6202.58     6396.64    215.79 o 
  -9  10   6       62.25       62.04     95.05 o 
  -8  10   6     7329.06     7647.06    227.54 o 
  -7  10   6     1734.30     1707.45    177.03 o 
  -6  10   6     1360.81     1380.64    147.48 o 
  -5  10   6     2002.80     2175.26    138.04 o 
  -4  10   6    10161.14    10507.08    356.32 o 
  -3  10   6       47.81       43.84     92.23 o 
  -2  10   6      495.87      469.56    107.46 o 
  -1  10   6     3349.45     3666.90    187.62 o 
   0  10   6     7367.70     7836.43    250.51 o 
   1  10   6       55.66       70.30     94.27 o 
   2  10   6     9341.13     9189.25    273.21 o 
   3  10   6     2890.86     2878.77    171.77 o 
   4  10   6      657.07      558.19    114.13 o 
   5  10   6      464.67      254.56    109.19 o 
   6  10   6    14195.09    15237.05    375.81 o 
   7  10   6      641.64      731.31    173.92 o 
   8  10   6      402.90      258.12    117.26 o 
   9  10   6     3267.78     3518.15    244.50 o 
  -6  11   6     4943.52     5337.43    266.86 o 
  -5  11   6     3512.79     4037.67    243.78 o 
  -4  11   6       37.97       30.19    103.72 o 
  -3  11   6     4033.60     4683.53    222.40 o 
  -2  11   6     6062.59     6477.47    242.47 o 
  -1  11   6      218.89      -31.32    102.49 o 
   0  11   6     1461.66     1273.39    146.71 o 
   1  11   6     3868.51     4119.69    207.16 o 
   2  11   6     1601.17     1590.81    153.97 o 
   3  11   6      626.84      345.48    120.51 o 
   4  11   6     6015.39     6208.76    246.25 o 
 -21   0   7      656.03      720.67    172.60 o 
 -19   0   7    14662.85    14333.59   1059.16 o 
 -17   0   7    11304.12    11515.14    324.91 o 
 -15   0   7      999.74      867.14    111.62 o 
 -13   0   7    17876.97    16773.79    544.66 o 
 -11   0   7     8486.00     8416.73    185.20 o 
  -9   0   7    30381.98    29793.83    459.37 o 
  -7   0   7    34203.20    34637.28    512.55 o 
  -5   0   7     6695.41     6543.42    150.06 o 
  -3   0   7    21762.76    20892.15    318.28 o 
  -1   0   7    12299.46    12670.66    367.20 o 
   1   0   7    41726.38    44346.63    626.01 o 
   3   0   7   182473.27   203635.86   2706.68 o 
   5   0   7      924.10      908.73     58.10 o 
   7   0   7    65438.26    67410.16   1312.31 o 
   9   0   7    10377.66    10338.61    242.45 o 
  11   0   7    14509.30    14766.24    524.12 o 
  13   0   7    23610.08    23477.01    472.61 o 
  15   0   7     1061.34     1025.12    167.16 o 
  17   0   7    27211.08    25687.24    594.28 o 
  19   0   7     1397.42     1321.63    219.56 o 
 -22   1   7     1700.71     1694.11    158.70 o 
 -21   1   7    10290.58    10705.95    304.79 o 
 -20   1   7       52.16       -8.32     84.11 o 
 -19   1   7     4423.95     4447.88    171.57 o 
 -18   1   7     1148.69      987.06    103.70 o 
 -17   1   7     3453.11     3604.97    147.12 o 
 -16   1   7      625.89      554.81     83.69 o 
 -15   1   7    16766.09    17162.12    281.63 o 
 -14   1   7      341.91      201.13     66.29 o 
 -13   1   7        8.77      -28.25     42.59 o 
 -12   1   7     3101.00     3101.04     90.65 o 
 -11   1   7    41328.39    41792.64    445.30 o 
 -10   1   7      790.18      696.83     43.83 o 
  -9   1   7    17198.13    17321.57    210.15 o 
  -8   1   7     4395.07     4280.27     80.67 o 
  -7   1   7    14925.28    14596.34    177.23 o 
  -6   1   7      428.89      402.64     39.52 o 
  -5   1   7    36876.29    37167.52    381.24 o 
  -4   1   7    11231.97    11579.83    159.11 o 
  -3   1   7     6629.45     7047.82     96.48 o 
  -2   1   7     4515.79     4558.58     70.16 o 
  -1   1   7     9495.73     9049.77    128.02 o 
   0   1   7     1154.03     1305.52     50.18 o 
   1   1   7    26407.98    27568.85    309.09 o 
   2   1   7    12583.52    12975.26    162.56 o 
   3   1   7     2936.65     2752.92     55.33 o 
   4   1   7       86.14       98.03     23.08 o 
   5   1   7    27449.50    26841.07    382.25 o 
   6   1   7     8651.16     9245.07    144.18 o 
   7   1   7     1886.81     1945.72     57.90 o 
   8   1   7     7906.91     8208.33    133.60 o 
   9   1   7    30759.67    30185.73    584.27 o 
  10   1   7       46.65      -24.66     47.40 o 
  11   1   7     5466.09     5230.84    105.26 o 
  12   1   7     1969.09     1950.38     78.69 o 
  13   1   7     4722.49     4776.97    114.10 o 
  14   1   7       34.04       27.78     47.95 o 
  15   1   7    28101.32    27551.06    458.27 o 
  16   1   7     1702.34     1890.49    100.51 o 
  17   1   7       17.72      -43.09     64.66 o 
  18   1   7      996.69     1114.04    104.18 o 
  19   1   7     9917.19     9729.55    242.26 o 
  20   1   7      561.20      580.93     98.75 o 
 -21   2   7       43.84       -8.65     93.33 o 
 -20   2   7     4236.27     4167.34    184.59 o 
 -19   2   7    12594.11    12545.73    376.38 o 
 -18   2   7        8.78      -67.55     71.19 o 
 -17   2   7     8771.88     8810.71    224.63 o 
 -16   2   7     7986.45     7853.47    204.96 o 
 -15   2   7      303.83      112.59     70.35 o 
 -14   2   7     5264.43     5138.25    147.15 o 
 -13   2   7    31643.00    31921.45    396.17 o 
 -12   2   7    11317.72    11432.52    183.65 o 
 -11   2   7     5267.41     5075.98    111.35 o 
 -10   2   7    18168.50    18076.33    221.09 o 
  -9   2   7    22643.36    22316.90    257.86 o 
  -8   2   7       45.86      -15.07     27.80 o 
  -7   2   7    17525.79    17090.82    203.29 o 
  -6   2   7    14568.16    14048.48    255.13 o 
  -5   2   7      522.78      458.36     32.71 o 
  -4   2   7     1094.79      970.03     40.71 o 
  -3   2   7    66625.65    71156.99    691.35 o 
  -2   2   7    15779.29    16065.22    196.18 o 
  -1   2   7     2091.98     2023.56     49.68 o 
   0   2   7    28427.41    28994.12    380.19 o 
   1   2   7    40145.19    42246.67    456.94 o 
   2   2   7     1658.92     1847.07     56.43 o 
   3   2   7    35299.13    37318.59    381.14 o 
   4   2   7    37093.43    39111.39    400.76 o 
   5   2   7     4983.83     4772.65     81.33 o 
   6   2   7     5415.99     5482.68     91.23 o 
   7   2   7    31599.38    32474.47    348.89 o 
   8   2   7     1482.84     1425.67     54.26 o 
   9   2   7     6417.91     6363.17    108.62 o 
  10   2   7    27265.35    27968.19    317.95 o 
  11   2   7    24311.52    23895.66    305.84 o 
  12   2   7     2752.88     2764.03     88.21 o 
  13   2   7     5368.66     5592.45    124.05 o 
  14   2   7     6857.12     6957.11    157.41 o 
  15   2   7      246.05      190.90     65.82 o 
  16   2   7     4025.06     3869.93    142.33 o 
  17   2   7    11022.34    10671.86    242.07 o 
  18   2   7      845.76      888.29    120.42 o 
  19   2   7      750.99      804.83    108.30 o 
  20   2   7     8110.86     7805.08    258.68 o 
 -21   3   7     2338.87     2432.69    161.25 o 
 -20   3   7      675.24      707.04    112.03 o 
 -19   3   7      717.45      757.06    109.08 o 
 -18   3   7    10470.13    11157.43    269.95 o 
 -17   3   7      727.58      595.92     95.38 o 
 -16   3   7     3029.34     3219.87    148.57 o 
 -15   3   7     3482.37     3802.52    148.82 o 
 -14   3   7    13320.23    12941.96    236.21 o 
 -13   3   7     3892.33     3858.75    122.79 o 
 -12   3   7     9901.71    10093.02    295.57 o 
 -11   3   7     7708.51     7325.09    173.21 o 
 -10   3   7      714.63      815.17     48.97 o 
  -9   3   7     1058.19     1053.51     51.92 o 
  -8   3   7    31712.67    30116.59    331.03 o 
  -7   3   7     7028.80     6987.01    109.63 o 
  -6   3   7     1581.54     1416.17     50.08 o 
  -5   3   7     6177.36     5819.44     93.11 o 
  -4   3   7    28580.86    27776.43    297.15 o 
  -3   3   7       70.71       95.97     24.10 o 
  -2   3   7    26254.11    26404.61    305.25 o 
  -1   3   7    13595.77    13799.26    193.03 o 
   0   3   7     2266.32     2137.70     55.35 o 
   1   3   7     4163.87     4127.75     77.74 o 
   2   3   7    43569.12    44583.99    451.31 o 
   3   3   7     9051.70     9718.38    128.06 o 
   4   3   7     6350.62     6638.83    101.41 o 
   5   3   7    11061.81    10816.88    146.19 o 
   6   3   7    11642.50    11290.33    151.17 o 
   7   3   7       97.42       92.06     30.75 o 
   8   3   7    23210.05    22681.84    271.31 o 
   9   3   7     5243.05     5024.16     98.26 o 
  10   3   7     1904.85     1928.20     75.95 o 
  11   3   7      630.78      826.76     60.00 o 
  12   3   7    31972.01    31841.84    394.29 o 
  13   3   7     1451.48     1413.15     83.44 o 
  14   3   7      891.66      944.56     75.76 o 
  15   3   7     3495.31     3476.85    140.35 o 
  16   3   7     7577.07     7055.24    189.72 o 
  17   3   7       20.40      -11.52     76.99 o 
  18   3   7     7592.30     7570.59    244.32 o 
  19   3   7     1678.19     1585.72    143.69 o 
 -20   4   7    10434.52    10731.20    288.80 o 
 -19   4   7        7.57      -16.88     93.58 o 
 -18   4   7       61.41      -68.93     85.93 o 
 -17   4   7       18.80      -75.49     75.49 o 
 -16   4   7    26075.32    25702.10    445.55 o 
 -15   4   7      459.39      383.46     76.78 o 
 -14   4   7    12512.42    11995.42    233.43 o 
 -13   4   7      609.09      661.00     83.19 o 
 -12   4   7    13199.67    12658.40    229.45 o 
 -11   4   7      414.92      308.81     60.52 o 
 -10   4   7    35257.00    34675.29    458.29 o 
  -9   4   7     3139.55     2999.45     89.69 o 
  -8   4   7        1.74      -31.16     31.16 o 
  -7   4   7       10.57        2.78     30.53 o 
  -6   4   7    57466.23    57796.07    586.06 o 
  -5   4   7     2653.46     2795.44     67.25 o 
  -4   4   7    18664.60    18293.30    215.16 o 
  -3   4   7       64.55       93.15     28.37 o 
  -2   4   7    23350.21    23599.49    261.48 o 
  -1   4   7      628.19      638.73     36.26 o 
   0   4   7    43765.13    44086.07    451.44 o 
   1   4   7       70.69       56.16     24.77 o 
   2   4   7      229.56      246.79     29.89 o 
   3   4   7     3657.83     3693.15     74.46 o 
   4   4   7    35986.21    35907.62    382.29 o 
   5   4   7      637.39      695.57     42.75 o 
   6   4   7    11266.94    11024.58    154.28 o 
   7   4   7      774.89      860.52     61.25 o 
   8   4   7    14521.76    14649.34    204.10 o 
   9   4   7      329.56      328.46     50.88 o 
  10   4   7    16391.56    16398.49    256.08 o 
  11   4   7      264.53      145.42     51.97 o 
  12   4   7       57.96      -55.37     55.37 o 
  13   4   7     1138.74     1043.23     80.83 o 
  14   4   7    17534.60    17613.51    325.19 o 
  15   4   7      948.77      629.44     93.01 o 
  16   4   7     5096.34     4873.88    217.17 o 
  17   4   7      787.31      698.04    114.85 o 
  18   4   7     2047.75     2160.39    158.16 o 
  19   4   7       36.20       37.58    102.53 o 
 -20   5   7      581.87      505.68    122.49 o 
 -19   5   7      535.08      370.66    127.24 o 
 -18   5   7    10021.37    10403.38    277.87 o 
 -17   5   7      411.29      351.81    100.73 o 
 -16   5   7     4786.05     4657.48    169.63 o 
 -15   5   7     2578.22     2479.16    147.96 o 
 -14   5   7    17986.79    17862.29    309.75 o 
 -13   5   7      568.58      505.76     78.70 o 
 -12   5   7     7907.10     7941.62    181.02 o 
 -11   5   7      293.74      209.90     59.85 o 
 -10   5   7      623.25      589.13     67.69 o 
  -9   5   7      688.45      599.69     57.96 o 
  -8   5   7    45879.67    45069.14    521.17 o 
  -7   5   7      796.98      791.11     57.18 o 
  -6   5   7     2708.77     2689.46     81.75 o 
  -5   5   7     5721.30     5785.77    103.45 o 
  -4   5   7    28035.28    28383.44    317.39 o 
  -3   5   7       39.61       40.06     31.57 o 
  -2   5   7    28675.21    28731.63    317.56 o 
  -1   5   7     1684.45     1648.10     56.48 o 
   0   5   7     5859.71     5799.32     99.04 o 
   1   5   7      940.64      887.69     45.51 o 
   2   5   7    36611.34    35897.31    385.61 o 
   3   5   7     3396.18     3574.76     86.12 o 
   4   5   7     7321.26     7377.32    119.40 o 
   5   5   7     2073.27     2049.39     67.78 o 
   6   5   7    31791.33    32637.26    364.15 o 
   7   5   7      369.68      402.61     46.12 o 
   8   5   7    23653.21    23191.77    303.32 o 
   9   5   7     1858.50     1963.88     90.82 o 
  10   5   7     2868.59     2747.17    117.21 o 
  11   5   7       31.51       49.21     64.24 o 
  12   5   7    23213.82    23012.72    389.85 o 
  13   5   7     1355.95     1323.46    102.64 o 
  14   5   7     2402.09     2563.35    133.20 o 
  15   5   7      671.66      481.37     90.07 o 
  16   5   7     7527.84     7286.14    244.64 o 
  17   5   7        8.35      -49.51     93.15 o 
  18   5   7     7144.30     6871.28    251.28 o 
 -19   6   7     4534.46     5195.47    472.69 o 
 -18   6   7      126.76     -105.82    105.82 o 
 -17   6   7     2194.84     2238.27    171.11 o 
 -16   6   7    12130.55    12360.96    319.90 o 
 -15   6   7      775.70      738.95    101.72 o 
 -14   6   7     5126.75     5298.27    241.24 o 
 -13   6   7     7760.36     7636.52    286.30 o 
 -12   6   7     2354.72     2243.49    114.67 o 
 -11   6   7       56.31      -53.58     59.83 o 
 -10   6   7    19112.03    19560.31    312.94 o 
  -9   6   7     5949.92     5831.02    182.25 o 
  -8   6   7       10.75      -45.44     47.56 o 
  -7   6   7    12966.93    12362.21    197.93 o 
  -6   6   7    14271.34    14014.64    212.91 o 
  -5   6   7      765.38      721.24     57.89 o 
  -4   6   7     6216.72     6082.32    124.68 o 
  -3   6   7    13354.85    13111.35    180.76 o 
  -2   6   7     3215.80     2857.38     76.82 o 
  -1   6   7      391.54      320.49     41.45 o 
   0   6   7    17646.39    17251.39    218.42 o 
   1   6   7     7598.08     7344.67    122.98 o 
   2   6   7      120.82       73.34     37.74 o 
   3   6   7    15795.83    15607.46    205.32 o 
   4   6   7    25157.43    25013.52    296.05 o 
   5   6   7      640.30      694.17     70.92 o 
   6   6   7    14760.73    14973.58    245.84 o 
   7   6   7     3785.70     3775.75    115.17 o 
   8   6   7      777.16      821.17     72.35 o 
   9   6   7     2236.36     2227.07    115.28 o 
  10   6   7    16052.84    16361.57    308.03 o 
  11   6   7     9107.26     9014.52    217.85 o 
  12   6   7      551.76      611.41     88.96 o 
  13   6   7     3190.75     3259.86    149.35 o 
  14   6   7    12915.80    13060.86    287.84 o 
  15   6   7      327.22      318.30    100.77 o 
  16   6   7     2750.53     2847.61    157.41 o 
  17   6   7     3000.85     3258.81    196.50 o 
 -17   7   7     2407.79     2276.20    157.35 o 
 -16   7   7       82.34       39.93     94.00 o 
 -15   7   7     8681.33     8527.24    239.07 o 
 -14   7   7     3956.94     4117.56    172.68 o 
 -13   7   7        4.33      -74.42     74.42 o 
 -12   7   7     5184.45     5007.75    174.05 o 
 -11   7   7    16321.24    16142.20    317.97 o 
 -10   7   7      254.89      143.33     73.82 o 
  -9   7   7     1975.43     2332.51    154.60 o 
  -8   7   7     7319.62     7684.49    196.98 o 
  -7   7   7     8100.90     7635.26    175.97 o 
  -6   7   7     4262.63     4003.45    145.46 o 
  -5   7   7    13549.17    13345.16    233.75 o 
  -4   7   7     2432.98     2424.72    100.55 o 
  -3   7   7      504.09      419.24     63.62 o 
  -2   7   7     3445.32     3251.73     97.84 o 
  -1   7   7     9960.34     9507.65    167.97 o 
   0   7   7     1681.10     1671.72     79.50 o 
   1   7   7     4305.35     4201.98    109.17 o 
   2   7   7     7085.69     6927.77    140.83 o 
   3   7   7     5882.75     5797.97    141.03 o 
   4   7   7      317.81      329.56     73.23 o 
   5   7   7     6949.14     6661.33    177.12 o 
   6   7   7     2540.21     2709.30    126.17 o 
   7   7   7       39.37      -64.29     64.29 o 
   8   7   7     4682.14     4804.61    182.50 o 
   9   7   7     7773.59     7888.86    236.42 o 
  10   7   7     1668.99     1589.66    130.80 o 
  11   7   7     6583.73     6336.64    251.10 o 
  12   7   7     9493.17     9178.42    251.35 o 
  13   7   7     4505.40     4292.82    274.88 o 
  14   7   7      662.04      446.74    115.01 o 
  15   7   7     6168.14     5966.97    264.97 o 
 -15   8   7     1708.44     2091.17    151.51 o 
 -14   8   7       46.50      -85.61     85.61 o 
 -13   8   7    16528.97    16283.64    343.42 o 
 -12   8   7      235.82      222.97     88.06 o 
 -11   8   7     2388.74     2387.37    143.95 o 
 -10   8   7      738.89      494.13     93.62 o 
  -9   8   7     6291.69     6254.92    190.48 o 
  -8   8   7        1.59       31.08     75.67 o 
  -7   8   7    14693.64    15096.18    267.65 o 
  -6   8   7      447.52      402.37     72.11 o 
  -5   8   7     1508.76     1569.42    101.69 o 
  -4   8   7     2130.62     1989.84    103.04 o 
  -3   8   7    28198.77    27458.35    400.86 o 
  -2   8   7     2597.23     2625.61    114.05 o 
  -1   8   7     3567.38     3478.10    121.25 o 
   0   8   7     2183.60     2290.24    119.34 o 
   1   8   7    13517.12    13509.64    269.54 o 
   2   8   7      555.32      580.48     80.21 o 
   3   8   7    13072.36    12964.05    267.70 o 
   4   8   7      711.71      654.83     88.48 o 
   5   8   7      758.10      777.79     91.83 o 
   6   8   7     1376.92     1280.80    106.50 o 
   7   8   7    36342.60    35845.42    635.08 o 
   8   8   7      357.57      335.84     99.54 o 
   9   8   7     3043.90     3079.58    174.49 o 
  10   8   7     1915.52     2075.11    153.53 o 
  11   8   7     9959.65     9986.43    308.40 o 
  12   8   7      168.07       36.90    100.50 o 
  13   8   7     8808.04     8472.30    278.76 o 
  14   8   7      482.48      392.04    122.15 o 
 -13   9   7      251.66        7.40     97.99 o 
 -12   9   7        7.27      -88.85     88.85 o 
 -11   9   7     8505.85     8177.18    235.44 o 
 -10   9   7      285.51       33.90     87.89 o 
  -9   9   7     5852.70     5569.95    189.27 o 
  -8   9   7      695.01      674.50    113.95 o 
  -7   9   7     3441.33     3766.95    190.54 o 
  -6   9   7       23.44       -1.52     68.06 o 
  -5   9   7    15776.75    15864.47    286.12 o 
  -4   9   7       20.87       96.10     74.42 o 
  -3   9   7        7.47      -15.58     70.93 o 
  -2   9   7      224.36      263.93     77.88 o 
  -1   9   7    27455.99    27996.47    524.96 o 
   0   9   7      207.90      191.65     89.54 o 
   1   9   7     6373.95     6353.55    214.73 o 
   2   9   7      166.53       -9.28     82.94 o 
   3   9   7     3258.61     3364.07    150.70 o 
   4   9   7      863.43      990.21    104.38 o 
   5   9   7    22053.07    21526.19    435.92 o 
   6   9   7     1705.69     1911.42    227.95 o 
   7   9   7      421.36      411.38    106.37 o 
   8   9   7       15.41      -93.82     93.82 o 
   9   9   7    13413.63    13560.09    351.40 o 
  10   9   7        3.98      -94.69     94.69 o 
  11   9   7     4018.66     4299.03    222.85 o 
  12   9   7      348.47       64.12    114.74 o 
 -10  10   7     1193.72     1153.52    141.27 o 
  -9  10   7     8699.52     8431.03    277.94 o 
  -8  10   7       30.02      -77.07     97.19 o 
  -7  10   7     7449.61     7325.83    249.23 o 
  -6  10   7     1614.55     1671.29    169.49 o 
  -5  10   7     2364.84     2675.75    150.36 o 
  -4  10   7     1485.42     1760.94    145.35 o 
  -3  10   7    12719.04    13244.81    330.75 o 
  -2  10   7     1290.04     1304.26    132.54 o 
  -1  10   7     3254.69     3359.90    178.25 o 
   0  10   7     5579.19     5526.36    213.43 o 
   1  10   7     9844.79     9994.26    288.51 o 
   2  10   7       28.86      -91.11     91.11 o 
   3  10   7     4462.13     4817.66    207.97 o 
   4  10   7     2049.01     2165.77    277.05 o 
   5  10   7      205.78      114.43    100.67 o 
   6  10   7     1177.50     1285.09    142.72 o 
   7  10   7    13728.68    14151.40    367.32 o 
   8  10   7      377.42      451.16    127.00 o 
   9  10   7      449.03      190.10    120.79 o 
  -5  11   7     4128.74     4845.05    268.55 o 
  -4  11   7     2994.44     3128.51    188.32 o 
  -3  11   7      872.06     1044.23    137.76 o 
  -2  11   7     6611.92     6775.20    247.55 o 
  -1  11   7     4454.38     4837.78    220.22 o 
   0  11   7      161.09      -56.85    104.69 o 
   1  11   7     1097.29     1235.42    146.50 o 
   2  11   7     5579.62     5809.70    237.94 o 
   3  11   7      863.59      862.85    137.58 o 
   4  11   7      573.84      391.84    224.46 o 
 -22   0   8    15982.45    15937.45    552.36 o 
 -20   0   8     6220.50     6157.44    322.63 o 
 -18   0   8    10576.32    10516.19    318.64 o 
 -16   0   8    29646.17    29746.64    604.16 o 
 -14   0   8     2743.95     3082.30    162.22 o 
 -12   0   8    39791.29    40568.53    622.46 o 
 -10   0   8     4523.83     4467.92    126.55 o 
  -8   0   8    22843.96    22482.20    477.59 o 
  -6   0   8    64185.68    66824.12   1455.77 o 
  -4   0   8     7328.12     7566.42    226.12 o 
  -2   0   8    80421.41    86465.05   1181.15 o 
   0   0   8    18447.05    19585.52    305.35 o 
   2   0   8    35607.83    38666.99    931.06 o 
   4   0   8    20552.17    20135.19    323.47 o 
   6   0   8      673.78      595.05     55.81 o 
   8   0   8    55024.33    57403.22    832.67 o 
  10   0   8     4806.05     5012.03    172.99 o 
  12   0   8    11583.82    12125.99    369.00 o 
  14   0   8    24832.58    23957.54    494.14 o 
  16   0   8      282.61      139.64     90.73 o 
  18   0   8    11410.19    11043.24    327.11 o 
  20   0   8     3390.62     3393.09    262.77 o 
 -22   1   8       81.27       77.81    109.97 o 
 -21   1   8     1586.81     1837.36    183.23 o 
 -20   1   8    14846.93    15045.81    342.17 o 
 -19   1   8       11.17      -79.02     96.42 o 
 -18   1   8     6451.19     6594.41    195.60 o 
 -17   1   8     5862.82     5525.24    175.46 o 
 -16   1   8     8307.13     7868.55    202.04 o 
 -15   1   8      918.70     1004.71     83.59 o 
 -14   1   8    21859.31    21104.41    472.86 o 
 -13   1   8     2421.22     2231.43     87.76 o 
 -12   1   8        1.33      -16.21     40.40 o 
 -11   1   8     4938.25     4977.58     98.14 o 
 -10   1   8    36133.27    35668.46    386.41 o 
  -9   1   8     2864.57     2964.63     72.56 o 
  -8   1   8    17447.69    16986.18    205.25 o 
  -7   1   8     4141.33     3914.36     83.22 o 
  -6   1   8    13086.19    12951.96    162.03 o 
  -5   1   8     3539.67     3876.61     85.40 o 
  -4   1   8    45237.30    45452.66    458.35 o 
  -3   1   8     6431.53     6420.87     92.97 o 
  -2   1   8     1209.83     1320.92     54.00 o 
  -1   1   8     2361.48     2219.87     48.63 o 
   0   1   8    51023.51    52476.98    665.13 o 
   1   1   8       17.07       26.83     33.07 o 
   2   1   8     9623.04     9606.34    124.44 o 
   3   1   8     3531.35     3375.08     64.32 o 
   4   1   8     3657.36     3250.43     66.42 o 
   5   1   8      166.98      240.58     33.22 o 
   6   1   8    62792.69    63260.77    724.83 o 
   7   1   8      237.13      169.28     31.80 o 
   8   1   8     1674.27     1908.75     63.63 o 
   9   1   8     2606.17     2586.16     73.49 o 
  10   1   8    23707.24    22972.77    276.28 o 
  11   1   8        7.04      -35.27     35.27 o 
  12   1   8     7853.87     7548.36    143.89 o 
  13   1   8     4313.65     4327.06    135.76 o 
  14   1   8     6880.62     6657.74    154.27 o 
  15   1   8       26.15      -50.63     50.63 o 
  16   1   8    16121.45    15940.54    273.93 o 
  17   1   8     1392.29     1117.35    103.43 o 
  18   1   8      156.63      -49.06     75.43 o 
  19   1   8     1883.35     1913.08    128.49 o 
  20   1   8    15121.97    15118.65    323.64 o 
 -21   2   8      336.35      289.93    104.45 o 
 -20   2   8       39.66      -35.54     88.61 o 
 -19   2   8     8079.48     8203.34    230.16 o 
 -18   2   8     5548.71     5403.13    189.90 o 
 -17   2   8     1893.99     1803.93    122.80 o 
 -16   2   8     9211.69     9073.72    222.52 o 
 -15   2   8     5925.25     5918.82    172.79 o 
 -14   2   8       95.88       40.72     52.64 o 
 -13   2   8     4490.60     4427.69    124.27 o 
 -12   2   8    18818.35    19002.96    262.90 o 
 -11   2   8    15984.21    15987.31    207.26 o 
 -10   2   8     3694.02     3565.96     82.01 o 
  -9   2   8    13159.52    12758.22    199.17 o 
  -8   2   8     8776.89     8315.27    125.63 o 
  -7   2   8      851.89     1024.07     46.73 o 
  -6   2   8    24465.33    25288.41    279.14 o 
  -5   2   8    53888.86    56694.45    566.37 o 
  -4   2   8     1861.49     2308.85     52.41 o 
  -3   2   8    11626.90    11589.23    141.86 o 
  -2   2   8    36297.14    36499.71    403.10 o 
  -1   2   8     1171.61      969.28     44.60 o 
   0   2   8     1732.88     1557.31     50.67 o 
   1   2   8    24269.73    25438.61    297.80 o 
   2   2   8    27716.63    29389.01    336.22 o 
   3   2   8     2231.76     2449.49     69.52 o 
   4   2   8    39827.48    41850.16    429.26 o 
   5   2   8    35204.93    37531.84    392.75 o 
   6   2   8     1034.15     1036.13     59.22 o 
   7   2   8     5425.25     5715.44     99.05 o 
   8   2   8    33349.80    34591.61    375.83 o 
   9   2   8     2119.52     2023.12     72.68 o 
  10   2   8       89.68       -2.62     38.15 o 
  11   2   8    23271.21    22241.24    292.25 o 
  12   2   8    13224.03    12464.43    197.16 o 
  13   2   8      689.59      665.77     77.53 o 
  14   2   8     8376.54     8466.84    177.70 o 
  15   2   8    11653.37    11332.55    239.56 o 
  16   2   8       19.22      -72.54     72.54 o 
  17   2   8     6055.73     5955.53    179.93 o 
  18   2   8    10926.86    10714.26    289.83 o 
  19   2   8      943.93     1047.24    127.18 o 
 -21   3   8     6021.10     5882.50    214.46 o 
 -20   3   8     1883.78     1993.16    147.00 o 
 -19   3   8      220.52       19.79     89.52 o 
 -18   3   8     1426.26     1312.17    123.11 o 
 -17   3   8    11661.61    11880.69    271.97 o 
 -16   3   8     2365.92     2420.60    139.82 o 
 -15   3   8     4338.23     4208.29    137.16 o 
 -14   3   8     1771.34     1956.90    170.85 o 
 -13   3   8    11083.90    10975.96    213.08 o 
 -12   3   8      527.26      501.52     65.26 o 
 -11   3   8    15906.57    15216.86    246.59 o 
 -10   3   8     9131.03     8966.39    140.21 o 
  -9   3   8      223.15      135.56     37.51 o 
  -8   3   8      622.94      500.34     41.92 o 
  -7   3   8    14115.97    12939.63    169.30 o 
  -6   3   8     1404.07     1292.60     60.20 o 
  -5   3   8     3066.69     2937.78     65.63 o 
  -4   3   8    22730.29    23015.70    254.91 o 
  -3   3   8    22333.76    22420.73    270.14 o 
  -2   3   8     1890.73     2284.66     61.80 o 
  -1   3   8    41092.38    43765.72    479.62 o 
   0   3   8     4959.80     4738.52    101.19 o 
   1   3   8     2765.47     2649.59     63.25 o 
   2   3   8    10164.24    10426.30    149.19 o 
   3   3   8    68893.09    70756.77    697.64 o 
   4   3   8     4038.43     4086.90     76.34 o 
   5   3   8     6332.29     6217.76    101.02 o 
   6   3   8    12165.33    12172.78    161.52 o 
   7   3   8    21039.76    20757.37    246.32 o 
   8   3   8      102.78       79.43     33.93 o 
   9   3   8    26275.58    26322.09    305.05 o 
  10   3   8     6516.12     6495.34    129.09 o 
  11   3   8       44.29      -34.94     41.24 o 
  12   3   8      608.88      819.46     76.26 o 
  13   3   8    13445.80    13529.27    233.96 o 
  14   3   8      456.90      431.57     65.71 o 
  15   3   8     1418.55     1321.42    118.73 o 
  16   3   8     3210.33     3299.07    198.27 o 
  17   3   8     7607.47     7246.55    268.43 o 
  18   3   8       41.80      -68.20     87.28 o 
  19   3   8     4699.73     4870.79    218.54 o 
 -20   4   8      258.84      216.80    112.96 o 
 -19   4   8    12594.76    12789.11    307.70 o 
 -18   4   8      688.42      598.80    107.57 o 
 -17   4   8       44.18      -83.54     83.54 o 
 -16   4   8       75.43       53.09     82.44 o 
 -15   4   8    27940.28    27383.65    413.97 o 
 -14   4   8     3853.49     3751.71    132.99 o 
 -13   4   8     9005.49     8809.88    246.45 o 
 -12   4   8      159.10      187.77     61.50 o 
 -11   4   8    11523.12    11395.00    232.81 o 
 -10   4   8     1338.53     1305.06     79.01 o 
  -9   4   8    29513.20    29519.74    365.49 o 
  -8   4   8     3285.42     3211.45     79.34 o 
  -7   4   8       65.33       72.46     33.76 o 
  -6   4   8      399.64      491.65     40.88 o 
  -5   4   8    42261.92    42373.54    443.49 o 
  -4   4   8     1238.00     1391.09     58.28 o 
  -3   4   8    12239.99    11842.11    169.94 o 
  -2   4   8       56.97      -14.59     22.75 o 
  -1   4   8    17803.85    18170.77    230.53 o 
   0   4   8     2300.85     2397.45     55.87 o 
   1   4   8    40194.47    39349.38    409.62 o 
   2   4   8     1288.70     1503.66     49.95 o 
   3   4   8      303.58      261.51     32.09 o 
   4   4   8       29.51      -14.27     26.75 o 
   5   4   8    31465.76    30165.62    333.34 o 
   6   4   8      121.59      117.90     34.21 o 
   7   4   8    13138.59    12904.61    177.07 o 
   8   4   8      385.97      402.92     44.48 o 
   9   4   8    11136.64    11489.10    170.10 o 
  10   4   8     1432.98     1553.25     80.44 o 
  11   4   8    18996.61    19349.07    331.53 o 
  12   4   8      199.26       40.87     61.93 o 
  13   4   8       29.29       39.62     63.08 o 
  14   4   8      649.17      618.19     86.13 o 
  15   4   8    16190.83    15711.40    335.20 o 
  16   4   8      151.98      112.83     88.85 o 
  17   4   8     7522.99     7073.86    239.63 o 
  18   4   8      240.02       77.29    103.53 o 
 -19   5   8      472.68      334.96    116.34 o 
 -18   5   8       46.01       50.86     97.85 o 
 -17   5   8    14030.64    14048.29    320.45 o 
 -16   5   8      159.24      -11.53     74.60 o 
 -15   5   8     2835.16     2883.98    133.11 o 
 -14   5   8     1606.16     1529.63    109.03 o 
 -13   5   8    17320.34    17457.62    332.86 o 
 -12   5   8      105.39       55.73     62.99 o 
 -11   5   8    10038.74     9840.55    198.97 o 
 -10   5   8     2277.04     2366.53    127.80 o 
  -9   5   8     2150.30     2052.83     84.04 o 
  -8   5   8    10933.00    10796.75    178.27 o 
  -7   5   8    42466.25    42403.29    492.62 o 
  -6   5   8      240.35      197.13     39.95 o 
  -5   5   8     5629.50     5510.48    101.80 o 
  -4   5   8     2228.25     2192.35     66.51 o 
  -3   5   8    14197.06    13719.14    178.39 o 
  -2   5   8      924.45      941.32     45.98 o 
  -1   5   8    29203.22    28815.13    318.93 o 
   0   5   8      742.81      669.00     40.86 o 
   1   5   8     3379.22     3169.04     72.73 o 
   2   5   8      608.55      554.18     55.11 o 
   3   5   8    44578.07    44355.56    467.11 o 
   4   5   8      340.15      278.81     38.62 o 
   5   5   8     2496.31     2369.81     85.80 o 
   6   5   8     2266.10     2314.09     75.45 o 
   7   5   8     9259.93     9023.16    160.03 o 
   8   5   8     2836.91     3035.58    104.85 o 
   9   5   8    16523.99    16944.33    300.88 o 
  10   5   8      848.03      951.71     86.45 o 
  11   5   8     2034.87     1922.04    110.31 o 
  12   5   8      973.39      980.23     93.49 o 
  13   5   8    17754.90    18003.95    336.51 o 
  14   5   8     1139.50     1248.08    105.67 o 
  15   5   8     2649.68     2847.51    144.93 o 
  16   5   8      562.47      443.88    107.56 o 
  17   5   8     7691.55     7489.61    306.98 o 
  18   5   8       23.04     -136.13    136.13 o 
 -18   6   8     4219.47     4566.07    231.21 o 
 -17   6   8      973.59     1089.09    143.57 o 
 -16   6   8     2089.14     2441.50    148.24 o 
 -15   6   8    11639.45    11683.77    275.10 o 
 -14   6   8       22.49      -71.00     71.00 o 
 -13   6   8     3769.13     4031.18    161.44 o 
 -12   6   8     6160.16     6090.26    181.01 o 
 -11   6   8     5791.16     5905.07    174.19 o 
 -10   6   8      380.06      349.44     75.70 o 
  -9   6   8    20104.73    19513.13    341.37 o 
  -8   6   8     7686.24     7438.80    162.87 o 
  -7   6   8       59.85       15.06     48.76 o 
  -6   6   8     3639.64     3323.24    110.05 o 
  -5   6   8    12123.96    11804.53    207.93 o 
  -4   6   8     1318.41     1372.09     69.99 o 
  -3   6   8    16309.08    15651.80    224.86 o 
  -2   6   8    11780.00    11625.51    182.94 o 
  -1   6   8     4651.81     4457.72    105.35 o 
   0   6   8     1293.85     1229.35     69.11 o 
   1   6   8    25599.37    25372.84    323.54 o 
   2   6   8     7489.89     6920.93    133.47 o 
   3   6   8        3.60      -43.41     43.41 o 
   4   6   8    11180.50    10993.56    193.08 o 
   5   6   8    17318.90    17340.19    247.10 o 
   6   6   8     3931.06     3815.35    113.57 o 
   7   6   8     7025.42     6799.44    202.54 o 
   8   6   8      648.05      663.39     70.11 o 
   9   6   8     4206.02     4139.51    145.57 o 
  10   6   8     2713.57     2769.33    130.94 o 
  11   6   8    22476.87    22191.70    387.57 o 
  12   6   8     5614.08     5331.30    170.90 o 
  13   6   8      390.25      254.91     85.11 o 
  14   6   8     3914.47     3962.28    164.88 o 
  15   6   8    10085.85     9901.50    253.29 o 
  16   6   8     1045.83     1141.86    121.16 o 
 -17   7   8     5915.11     6289.31    221.49 o 
 -16   7   8     3545.72     3914.59    186.00 o 
 -15   7   8      414.32      194.17     94.21 o 
 -14   7   8    13310.01    13732.30    307.45 o 
 -13   7   8     4596.10     4717.83    178.22 o 
 -12   7   8       10.26      -72.18     72.18 o 
 -11   7   8     6899.86     6665.95    194.50 o 
 -10   7   8    15365.75    15737.07    310.71 o 
  -9   7   8       66.47      -64.97     64.97 o 
  -8   7   8     2797.73     2979.55    138.35 o 
  -7   7   8     6594.83     6450.57    155.93 o 
  -6   7   8     4397.62     4374.54    129.09 o 
  -5   7   8      967.89      706.68     73.28 o 
  -4   7   8     7883.58     7746.37    169.58 o 
  -3   7   8     5904.00     5867.31    144.93 o 
  -2   7   8       96.81       -2.95     46.48 o 
  -1   7   8     4302.98     4118.63    120.61 o 
   0   7   8    14155.90    14173.93    217.88 o 
   1   7   8      132.56       82.90     53.20 o 
   2   7   8     2592.91     2661.72    106.34 o 
   3   7   8    10327.44    10200.56    222.27 o 
   4   7   8     4227.29     3950.68    138.97 o 
   5   7   8      226.16      124.07     65.01 o 
   6   7   8    11556.14    11418.93    245.74 o 
   7   7   8     4043.10     4149.79    146.60 o 
   8   7   8      215.96      128.24     81.50 o 
   9   7   8     4469.66     4383.30    181.21 o 
  10   7   8     9480.30     9680.30    269.44 o 
  11   7   8     1255.03     1057.51    125.02 o 
  12   7   8     6359.57     5981.92    308.19 o 
  13   7   8     4184.90     4550.09    229.85 o 
  14   7   8     2099.79     1910.32    172.86 o 
  15   7   8      457.10      156.24    108.67 o 
 -15   8   8     1546.85     1796.05    162.48 o 
 -14   8   8     1154.68     1027.44    125.44 o 
 -13   8   8      515.76      357.39    100.64 o 
 -12   8   8    12628.81    12839.34    398.05 o 
 -11   8   8       79.20       19.90     83.22 o 
 -10   8   8     1317.73     1310.67    116.41 o 
  -9   8   8     2359.44     2487.19    138.71 o 
  -8   8   8    12736.32    12858.54    277.81 o 
  -7   8   8       16.40       -0.42     56.83 o 
  -6   8   8    13428.61    13958.65    255.04 o 
  -5   8   8      462.68      481.54     79.65 o 
  -4   8   8      929.16      772.06     83.46 o 
  -3   8   8      332.82      229.60     74.40 o 
  -2   8   8    32733.17    32585.56    508.48 o 
  -1   8   8     1675.38     1397.02    102.91 o 
   0   8   8     4312.39     4188.46    146.70 o 
   1   8   8     4571.77     4244.31    135.74 o 
   2   8   8    10845.92    10913.58    240.82 o 
   3   8   8        9.32      -37.74     66.09 o 
   4   8   8    15668.94    15464.64    373.88 o 
   5   8   8     3308.68     3365.14    148.74 o 
   6   8   8     1378.48     1415.04    112.27 o 
   7   8   8      292.86      193.47     89.82 o 
   8   8   8    21265.39    20764.10    435.97 o 
   9   8   8       31.78      -73.64     88.88 o 
  10   8   8     2417.36     2320.34    161.22 o 
  11   8   8      294.75      136.78    102.87 o 
  12   8   8     6460.29     6685.11    245.29 o 
  13   8   8      273.77       11.24    108.76 o 
 -13   9   8      292.20      237.11    105.70 o 
 -12   9   8       13.06       88.04     96.15 o 
 -11   9   8      209.47      195.10     98.09 o 
 -10   9   8    11993.46    12589.35    294.45 o 
  -9   9   8      142.24        7.99     85.22 o 
  -8   9   8     7600.85     7605.10    218.53 o 
  -7   9   8       60.60      -35.11     85.18 o 
  -6   9   8     7253.27     7225.38    203.69 o 
  -5   9   8       10.55        0.72     79.23 o 
  -4   9   8    16049.66    16574.39    326.17 o 
  -3   9   8      856.72      729.00     94.50 o 
  -2   9   8      386.30      171.85     79.95 o 
  -1   9   8        8.24      -78.78     78.78 o 
   0   9   8    21696.10    21391.25    437.08 o 
   1   9   8        2.17       26.43     81.29 o 
   2   9   8     6417.88     6121.30    213.19 o 
   3   9   8        8.86       27.73     76.40 o 
   4   9   8     6734.53     6462.94    196.50 o 
   5   9   8       71.79       75.51     81.89 o 
   6   9   8    23718.94    24570.12    495.65 o 
   7   9   8      494.06      357.29    106.57 o 
   8   9   8      166.32       13.21     97.44 o 
   9   9   8       86.72       23.47     98.71 o 
  10   9   8    10819.93    10862.24    317.07 o 
  11   9   8       67.75      -86.94    106.49 o 
 -10  10   8     2248.36     2497.06    199.67 o 
  -9  10   8     2318.88     2451.35    178.25 o 
  -8  10   8     5631.91     5480.80    265.15 o 
  -7  10   8      182.11      270.29    120.76 o 
  -6  10   8     6703.52     6789.97    245.96 o 
  -5  10   8     4113.22     4291.47    178.23 o 
  -4  10   8      641.89      511.98    136.64 o 
  -3  10   8       92.92       93.48     96.56 o 
  -2  10   8    12183.05    12036.62    317.48 o 
  -1  10   8     4166.94     4547.35    200.80 o 
   0  10   8     5868.21     5616.88    235.89 o 
   1  10   8     2762.81     2886.29    174.79 o 
   2  10   8     6302.33     6531.39    233.35 o 
   3  10   8        1.83      -90.21     90.21 o 
   4  10   8     5643.28     5606.53    223.50 o 
   5  10   8     3812.21     3912.54    256.00 o 
   6  10   8      104.57       44.66    102.37 o 
   7  10   8     1002.67     1344.51    173.66 o 
   8  10   8    10930.33    11665.49    357.24 o 
  -4  11   8     4187.51     4372.17    212.97 o 
  -3  11   8     2392.74     2866.87    214.41 o 
  -2  11   8       41.75      -32.68    106.65 o 
  -1  11   8     5968.34     6237.87    244.47 o 
   0  11   8     5301.26     5410.71    228.32 o 
   1  11   8       39.97     -100.94    100.94 o 
   2  11   8     2249.21     2438.64    180.00 o 
 -21   0   9    21251.99    21175.93    648.13 o 
 -19   0   9     1778.26     1756.40    199.72 o 
 -17   0   9    16254.13    16751.39    413.26 o 
 -15   0   9    20806.54    21683.14    693.80 o 
 -13   0   9     1086.07     1131.59    157.98 o 
 -11   0   9    78285.60    79221.02   1124.81 o 
  -9   0   9     2097.89     1971.58     89.01 o 
  -7   0   9    20386.24    19488.74    321.58 o 
  -5   0   9    37334.71    38040.90    650.80 o 
  -3   0   9     6141.81     6016.45    129.86 o 
  -1   0   9    62769.31    63944.64   1148.56 o 
   1   0   9     5281.11     5611.67    124.18 o 
   3   0   9    33499.88    33587.73    694.91 o 
   5   0   9     8753.39     7985.04    169.76 o 
   7   0   9     2004.71     2021.80    105.85 o 
   9   0   9    47030.80    49166.86    796.62 o 
  11   0   9      880.42     1013.73     95.70 o 
  13   0   9    19038.36    18654.63    407.56 o 
  15   0   9    17334.43    18169.16    420.69 o 
  17   0   9      917.69      882.55    125.09 o 
  19   0   9    17261.38    17482.91    775.81 o 
 -22   1   9     3028.92     3326.45    296.60 o 
 -21   1   9      191.35      -48.22    100.79 o 
 -20   1   9     2230.98     2151.60    161.55 o 
 -19   1   9    18956.78    20050.84    403.49 o 
 -18   1   9      805.25      882.31    101.70 o 
 -17   1   9     8308.04     8269.74    214.54 o 
 -16   1   9     2821.54     2718.19    135.44 o 
 -15   1   9     8199.10     7861.97    177.41 o 
 -14   1   9     2098.31     2173.57    103.68 o 
 -13   1   9    28737.27    28227.24    360.51 o 
 -12   1   9     2168.63     2287.55     86.90 o 
 -11   1   9      183.61      209.16     38.86 o 
 -10   1   9     4681.84     4521.43    110.74 o 
  -9   1   9    29732.99    28039.96    314.79 o 
  -8   1   9     2841.69     2792.26    102.84 o 
  -7   1   9    12262.89    11796.02    163.55 o 
  -6   1   9     4724.95     4294.14     81.57 o 
  -5   1   9     8874.41     8474.71    120.31 o 
  -4   1   9     1706.23     1851.03     63.03 o 
  -3   1   9    60194.20    60722.07    601.13 o 
  -2   1   9      474.11      361.68     34.82 o 
  -1   1   9      175.31      177.96     24.31 o 
   0   1   9     9070.71     9286.76    120.32 o 
   1   1   9    47245.58    48203.26    484.72 o 
   2   1   9     1540.34     1713.21     54.96 o 
   3   1   9     6979.20     6389.59     97.84 o 
   4   1   9     2110.73     1969.60     55.51 o 
   5   1   9     7478.12     7133.65    110.92 o 
   6   1   9     3675.73     3963.96     82.20 o 
   7   1   9    42158.85    43439.93    479.84 o 
   8   1   9     4698.77     4504.38     93.73 o 
   9   1   9        7.61       24.00     34.47 o 
  10   1   9     2207.24     2156.90     75.35 o 
  11   1   9    17763.95    16848.42    254.59 o 
  12   1   9     1878.94     1762.44     79.03 o 
  13   1   9    19580.04    19312.68    295.35 o 
  14   1   9     4590.46     4400.78    128.74 o 
  15   1   9     5714.83     5813.89    150.83 o 
  16   1   9      316.75      182.16     65.79 o 
  17   1   9    13661.90    13456.93    355.15 o 
  18   1   9      548.26      554.96     94.92 o 
  19   1   9      308.40      256.12    100.31 o 
 -21   2   9     5055.26     5347.62    201.65 o 
 -20   2   9      354.68      280.16    100.51 o 
 -19   2   9     1563.97     1665.23    130.52 o 
 -18   2   9     8892.54     8677.52    231.52 o 
 -17   2   9     2764.34     2997.79    147.42 o 
 -16   2   9     1306.91     1283.42    107.95 o 
 -15   2   9     5783.18     5708.89    172.49 o 
 -14   2   9     7733.29     7693.50    172.42 o 
 -13   2   9      876.53      868.26     67.06 o 
 -12   2   9     5575.46     5197.45    120.39 o 
 -11   2   9    15623.01    15392.78    204.76 o 
 -10   2   9     2608.46     2481.06     73.38 o 
  -9   2   9     1113.37     1122.25     53.73 o 
  -8   2   9    15854.68    15273.67    194.93 o 
  -7   2   9     8456.34     7790.19    120.04 o 
  -6   2   9      959.41     1190.07     49.31 o 
  -5   2   9    44165.31    46219.36    472.73 o 
  -4   2   9    38046.16    39060.65    379.96 o 
  -3   2   9     3708.81     3745.53    122.86 o 
  -2   2   9    17683.01    18144.02    225.02 o 
  -1   2   9    30865.22    31013.63    388.83 o 
   0   2   9     7049.78     7082.21    126.61 o 
   1   2   9     2653.01     2454.73     62.69 o 
   2   2   9    26980.19    28363.36    330.57 o 
   3   2   9    27391.13    28153.02    362.96 o 
   4   2   9     1227.35     1243.08     52.83 o 
   5   2   9    24368.34    24947.74    279.28 o 
   6   2   9    36108.60    36628.26    391.58 o 
   7   2   9     1134.03     1187.86     51.90 o 
   8   2   9     7234.39     7402.58    122.61 o 
   9   2   9    21666.88    21192.81    258.08 o 
  10   2   9      207.36      213.39     42.63 o 
  11   2   9      297.60      381.79     50.59 o 
  12   2   9    12024.86    11937.64    194.39 o 
  13   2   9     4044.88     3947.24    111.01 o 
  14   2   9       16.54      -49.45     49.45 o 
  15   2   9    10381.29    10428.08    345.21 o 
  16   2   9     6964.59     6388.71    210.87 o 
  17   2   9     1084.85     1329.19    124.72 o 
  18   2   9     2439.20     2403.72    160.36 o 
  19   2   9     9082.58     9143.77    288.90 o 
 -21   3   9      323.65      133.36    104.86 o 
 -20   3   9     4375.05     4811.97    234.29 o 
 -19   3   9     3162.67     3431.80    197.99 o 
 -18   3   9      534.08      431.86     98.23 o 
 -17   3   9     2032.34     1951.43    132.87 o 
 -16   3   9    18311.96    18477.23    351.65 o 
 -15   3   9     2321.47     2339.14    112.75 o 
 -14   3   9     1259.04     1218.54     98.30 o 
 -13   3   9     3901.73     3731.66    123.97 o 
 -12   3   9    11825.53    11512.48    212.92 o 
 -11   3   9       62.61       -7.55     60.26 o 
 -10   3   9    19387.58    19579.49    245.24 o 
  -9   3   9     9072.15     8869.87    139.44 o 
  -8   3   9     1901.33     1851.20     65.18 o 
  -7   3   9     1483.59     1543.30     63.98 o 
  -6   3   9    65569.16    66916.62    910.70 o 
  -5   3   9     1319.26     1908.56    101.63 o 
  -4   3   9     6003.23     5940.48     94.34 o 
  -3   3   9    18791.04    19098.55    240.01 o 
  -2   3   9    33843.74    33489.95    382.14 o 
  -1   3   9      337.74      432.87     35.77 o 
   0   3   9    44913.64    45885.95    554.99 o 
   1   3   9    10225.37    10208.30    147.26 o 
   2   3   9     3859.80     3679.18     79.53 o 
   3   3   9    13132.58    13768.13    189.71 o 
   4   3   9    47657.25    48701.33    526.21 o 
   5   3   9      425.47      355.42     33.92 o 
   6   3   9     5595.40     5553.25     98.12 o 
   7   3   9     8793.41     8543.08    131.80 o 
   8   3   9    22718.12    22793.30    271.75 o 
   9   3   9     1381.00     1400.33     62.25 o 
  10   3   9     7179.40     7092.12    137.06 o 
  11   3   9     4109.91     4074.95    106.46 o 
  12   3   9      178.16      112.44     48.74 o 
  13   3   9     3630.19     3587.37    134.15 o 
  14   3   9    17720.30    17712.30    325.39 o 
  15   3   9     1047.32     1082.35    111.12 o 
  16   3   9     1110.91     1151.63    116.60 o 
  17   3   9     3710.53     3964.12    191.01 o 
  18   3   9     7476.64     7008.28    239.41 o 
  19   3   9        3.66      -29.36    106.22 o 
 -20   4   9     4235.48     4548.80    208.19 o 
 -19   4   9       27.72      -87.05     87.05 o 
 -18   4   9    11165.45    11004.61    276.85 o 
 -17   4   9      839.02      683.61    108.20 o 
 -16   4   9       21.17      -29.20     76.78 o 
 -15   4   9      245.06      160.95     72.16 o 
 -14   4   9    20996.88    20540.42    334.77 o 
 -13   4   9      347.37      356.93     69.99 o 
 -12   4   9     8331.57     8212.53    225.28 o 
 -11   4   9       14.64      -44.03     51.35 o 
 -10   4   9    12308.57    11969.30    213.67 o 
  -9   4   9       65.21       41.45     42.89 o 
  -8   4   9    25551.14    25777.29    300.19 o 
  -7   4   9     1739.68     1902.70     66.29 o 
  -6   4   9     2579.55     2582.68     70.02 o 
  -5   4   9       20.81      -28.75     30.06 o 
  -4   4   9    11765.16    10752.89    152.15 o 
  -3   4   9        3.96      -31.42     31.42 o 
  -2   4   9    22745.68    22849.72    282.81 o 
  -1   4   9      141.00      107.63     33.18 o 
   0   4   9    11017.07    10881.92    158.97 o 
   1   4   9     4645.09     4656.04    134.73 o 
   2   4   9    27889.94    26860.94    296.32 o 
   3   4   9      278.36      256.81     31.70 o 
   4   4   9       28.07       -5.63     30.83 o 
   5   4   9       36.59       47.81     31.20 o 
   6   4   9    20890.53    20663.76    249.59 o 
   7   4   9      237.34      173.50     46.08 o 
   8   4   9    16975.63    17034.43    275.65 o 
   9   4   9      839.18      796.83     62.81 o 
  10   4   9     2909.56     3140.92    124.17 o 
  11   4   9      955.64      998.40     85.69 o 
  12   4   9    32577.03    32835.45    503.10 o 
  13   4   9       72.30      -13.86     64.30 o 
  14   4   9      383.77      237.32     77.14 o 
  15   4   9      908.09      759.23     94.51 o 
  16   4   9    12670.41    12095.16    312.69 o 
  17   4   9       71.83      -31.10     99.65 o 
  18   4   9     5094.82     5282.83    226.56 o 
 -19   5   9      849.82      816.95    141.74 o 
 -18   5   9     1543.18     1517.37    152.94 o 
 -17   5   9      581.94      594.64    122.50 o 
 -16   5   9    14488.33    14578.07    309.73 o 
 -15   5   9       11.43      -66.19     66.19 o 
 -14   5   9     1966.41     2138.43    117.18 o 
 -13   5   9     1834.99     1830.87    107.94 o 
 -12   5   9    10913.78    11187.62    222.95 o 
 -11   5   9        6.35      -56.86     56.86 o 
 -10   5   9    17271.67    16660.02    273.09 o 
  -9   5   9      788.73      734.35     64.37 o 
  -8   5   9     5402.76     4944.39    116.81 o 
  -7   5   9     1497.52     1424.14     69.63 o 
  -6   5   9    29812.60    29004.54    330.33 o 
  -5   5   9       21.74      -12.68     34.39 o 
  -4   5   9     1898.46     1842.64     73.17 o 
  -3   5   9     1057.78     1022.05     58.00 o 
  -2   5   9    17707.88    17418.88    235.91 o 
  -1   5   9      607.51      592.41     49.38 o 
   0   5   9    40085.94    39646.07    458.48 o 
   1   5   9     4692.48     4799.45    102.52 o 
   2   5   9     3766.65     3522.19     76.50 o 
   3   5   9     1378.51     1406.94     87.90 o 
   4   5   9    37338.65    37500.36    444.03 o 
   5   5   9      416.68      445.77     50.77 o 
   6   5   9     3776.98     3612.63     99.64 o 
   7   5   9      509.53      489.93     56.60 o 
   8   5   9    11442.82    11286.66    204.46 o 
   9   5   9      367.09      290.89     68.47 o 
  10   5   9    24168.57    24359.50    398.93 o 
  11   5   9     1257.63     1418.02    103.23 o 
  12   5   9     2110.60     2096.82    126.52 o 
  13   5   9      658.72      490.90     85.83 o 
  14   5   9    20387.42    21023.42    383.32 o 
  15   5   9      645.39      432.06    120.46 o 
  16   5   9     2865.36     3013.15    179.40 o 
  17   5   9      729.13      831.90    125.01 o 
 -18   6   9    12904.74    13843.83    372.84 o 
 -17   6   9     6422.13     6519.01    246.88 o 
 -16   6   9      567.77      459.99    106.52 o 
 -15   6   9     1600.09     1855.99    131.74 o 
 -14   6   9    10223.98    10047.34    248.94 o 
 -13   6   9       15.85      -56.34     69.27 o 
 -12   6   9     5771.10     5290.03    171.61 o 
 -11   6   9     7953.55     8134.48    206.93 o 
 -10   6   9     2416.08     2495.96    127.50 o 
  -9   6   9     1120.51     1093.02     94.15 o 
  -8   6   9    21981.35    20644.43    316.76 o 
  -7   6   9     5826.83     5732.20    141.20 o 
  -6   6   9      499.25      519.56     64.41 o 
  -5   6   9     2694.68     2676.54    103.66 o 
  -4   6   9    19054.62    19009.21    262.73 o 
  -3   6   9     2650.04     2601.99     87.19 o 
  -2   6   9     6911.46     6688.08    132.28 o 
  -1   6   9     2830.88     2764.90     86.88 o 
   0   6   9     5161.03     4963.94    111.30 o 
   1   6   9      119.80       53.32     49.44 o 
   2   6   9    30447.98    29996.82    412.25 o 
   3   6   9     5755.79     5595.55    138.35 o 
   4   6   9      803.15      874.87     72.62 o 
   5   6   9     6246.08     6373.48    150.68 o 
   6   6   9    12140.14    12062.17    245.10 o 
   7   6   9     4110.03     4018.70    139.53 o 
   8   6   9     4313.96     4356.51    145.74 o 
   9   6   9     9243.54     9310.19    249.95 o 
  10   6   9     3868.84     3863.21    160.76 o 
  11   6   9     1270.90     1030.79     99.60 o 
  12   6   9    11604.66    11706.08    261.83 o 
  13   6   9     3573.95     3792.62    161.21 o 
  14   6   9      417.53      300.54     87.05 o 
  15   6   9     5014.94     5281.12    222.14 o 
  16   6   9     8101.49     8111.45    278.72 o 
 -17   7   9     4455.67     4868.02    207.39 o 
 -16   7   9     6567.46     6718.05    224.25 o 
 -15   7   9     3818.46     4309.76    195.74 o 
 -14   7   9      155.32       87.30     87.42 o 
 -13   7   9     9656.13     9444.70    246.24 o 
 -12   7   9     5137.60     5279.62    181.92 o 
 -11   7   9        1.14      -67.78     67.78 o 
 -10   7   9     6771.44     7044.06    247.15 o 
  -9   7   9    12397.26    12727.56    270.67 o 
  -8   7   9       25.46       23.56     57.93 o 
  -7   7   9     8186.91     8334.85    182.07 o 
  -6   7   9     9038.58     8659.97    184.63 o 
  -5   7   9     4323.83     4219.22    129.01 o 
  -4   7   9       99.97       80.10     58.11 o 
  -3   7   9    19174.56    18931.80    297.28 o 
  -2   7   9     7914.91     7507.16    163.97 o 
  -1   7   9       32.63      -29.40     53.93 o 
   0   7   9     5986.68     5714.33    134.80 o 
   1   7   9     7024.86     6927.54    159.80 o 
   2   7   9     1028.39     1010.48     77.53 o 
   3   7   9     6670.75     6709.15    159.73 o 
   4   7   9    10411.54     9982.25    224.15 o 
   5   7   9     1597.56     1619.77    105.87 o 
   6   7   9     1585.32     1367.48    103.32 o 
   7   7   9     9404.99     9511.44    224.71 o 
   8   7   9     3090.45     3015.39    186.72 o 
   9   7   9        3.73      -78.78     78.78 o 
  10   7   9     6472.46     6023.34    276.34 o 
  11   7   9    10276.65    10145.96    285.45 o 
  12   7   9      265.08      220.60    121.21 o 
  13   7   9     3843.03     3931.91    194.03 o 
  14   7   9     3981.43     4342.33    340.84 o 
  15   7   9      720.07      534.06    124.49 o 
 -15   8   9     8068.76     8291.62    249.64 o 
 -14   8   9      864.10      911.36    120.72 o 
 -13   8   9     1074.49      960.74    120.15 o 
 -12   8   9      515.32      451.74    101.48 o 
 -11   8   9    15778.25    15477.99    326.65 o 
 -10   8   9      761.38      794.35    104.29 o 
  -9   8   9     2271.93     2487.94    140.08 o 
  -8   8   9     1712.47     1632.89    118.80 o 
  -7   8   9    13553.53    13837.92    263.17 o 
  -6   8   9        4.04      -59.52     59.52 o 
  -5   8   9    15310.76    15633.87    304.52 o 
  -4   8   9     1017.92     1002.35     95.79 o 
  -3   8   9     2369.76     2349.11    125.52 o 
  -2   8   9      645.62      575.69     84.86 o 
  -1   8   9    33501.90    33234.43    519.47 o 
   0   8   9       13.32      -61.95     61.95 o 
   1   8   9     2316.40     2551.54    126.37 o 
   2   8   9      868.32      843.84     90.90 o 
   3   8   9    17403.68    17531.17    331.26 o 
   4   8   9      247.28       99.32     74.39 o 
   5   8   9    16432.76    16798.12    326.56 o 
   6   8   9      624.59      506.50    101.23 o 
   7   8   9     1129.66     1250.02    124.78 o 
   8   8   9      258.76      326.95     98.49 o 
   9   8   9    18564.25    19199.69    422.19 o 
  10   8   9       51.73       37.27    119.29 o 
  11   8   9     1234.78      987.21    129.15 o 
  12   8   9      626.47      435.50    116.74 o 
  13   8   9     5885.76     5532.21    235.67 o 
 -13   9   9    11595.97    11681.09    381.30 o 
 -12   9   9        3.74      -90.58     90.58 o 
 -11   9   9       41.22      -98.01     98.94 o 
 -10   9   9      420.24      463.24    115.95 o 
  -9   9   9     9969.82     9711.29    284.07 o 
  -8   9   9      452.09      301.68    107.96 o 
  -7   9   9     7400.46     7220.10    239.21 o 
  -6   9   9      156.59       56.70     79.95 o 
  -5   9   9     4908.73     4878.52    172.55 o 
  -4   9   9       40.21      -94.03     94.03 o 
  -3   9   9    24473.62    24998.75    434.14 o 
  -2   9   9     1192.18     1327.33    111.88 o 
  -1   9   9      425.04      398.25     98.82 o 
   0   9   9      315.50      308.36     93.79 o 
   1   9   9    17005.60    17743.79    389.70 o 
   2   9   9      239.27      234.15     85.23 o 
   3   9   9     8713.62     8478.47    223.05 o 
   4   9   9       60.21      -58.31     75.87 o 
   5   9   9     4699.63     4613.18    174.39 o 
   6   9   9       25.80       -5.01     96.76 o 
   7   9   9    17961.11    18367.29    511.67 o 
   8   9   9      418.75      404.49    115.48 o 
   9   9   9      861.88      552.40    126.48 o 
  10   9   9        7.20      -16.53    104.66 o 
  11   9   9    11439.61    11558.24    334.36 o 
 -10  10   9     1538.21     1374.84    156.95 o 
  -9  10   9     2751.39     2756.36    241.85 o 
  -8  10   9     2252.45     2335.96    177.92 o 
  -7  10   9     5094.08     5360.22    228.21 o 
  -6  10   9       73.96      126.58    111.12 o 
  -5  10   9     7777.58     8133.04    229.63 o 
  -4  10   9     2357.66     2130.08    197.91 o 
  -3  10   9      356.34       73.27    101.55 o 
  -2  10   9      451.07      199.92    104.29 o 
  -1  10   9    11313.22    11259.99    310.05 o 
   0  10   9     2886.96     3291.40    185.11 o 
   1  10   9      679.46      758.40    120.21 o 
   2  10   9      526.23      647.52    115.53 o 
   3  10   9     6290.49     6316.64    232.72 o 
   4  10   9      118.19        4.19     99.96 o 
   5  10   9     8267.69     8459.89    323.88 o 
   6  10   9     3412.86     3946.25    210.96 o 
   7  10   9      616.10      652.78    131.36 o 
  -3  11   9     6114.73     6309.88    243.42 o 
  -2  11   9     5431.24     5699.40    302.59 o 
  -1  11   9      251.40      232.54    118.85 o 
   0  11   9     3688.30     3949.55    218.00 o 
   1  11   9     3647.97     3974.39    218.29 o 
 -20   0  10    17833.49    18684.39    747.14 o 
 -18   0  10     3269.75     3450.99    339.80 o 
 -16   0  10    16568.63    15937.40    394.10 o 
 -14   0  10    15958.56    15901.99    413.07 o 
 -12   0  10     1546.99     1671.20     98.17 o 
 -10   0  10    26237.44    25877.84    424.98 o 
  -8   0  10     3196.12     2833.91    112.16 o 
  -6   0  10    26074.85    26000.78    407.92 o 
  -4   0  10    46000.83    46637.59    672.00 o 
  -2   0  10     2889.37     3022.72     90.38 o 
   0   0  10    56342.18    57253.47    810.75 o 
   2   0  10     5403.62     5449.36    128.34 o 
   4   0  10    10449.25     9839.17    195.31 o 
   6   0  10    46270.00    49011.42   1089.83 o 
   8   0  10      795.61      774.56     94.28 o 
  10   0  10    16169.11    16510.16    456.62 o 
  12   0  10     2620.51     2852.72    148.87 o 
  14   0  10    19326.96    19356.41    448.56 o 
  16   0  10    11586.92    11866.63    389.65 o 
  18   0  10     1876.43     1899.27    168.02 o 
 -21   1  10     1637.67     1624.74    156.08 o 
 -20   1  10       59.37      -26.94     96.52 o 
 -19   1  10      429.51      538.12     99.41 o 
 -18   1  10    13640.85    13886.62    298.59 o 
 -17   1  10      761.60      804.47    111.21 o 
 -16   1  10     4241.87     4404.26    156.39 o 
 -15   1  10     1891.05     1945.87    104.42 o 
 -14   1  10    10184.71     9810.04    197.56 o 
 -13   1  10      214.58      303.62     55.75 o 
 -12   1  10    28940.03    29250.54    340.84 o 
 -11   1  10     2349.91     2336.13     76.33 o 
 -10   1  10      569.62      568.96     50.36 o 
  -9   1  10      734.47      694.91     46.56 o 
  -8   1  10    28108.73    27650.43    310.66 o 
  -7   1  10      510.59      612.41     45.65 o 
  -6   1  10     5458.30     4625.22     87.29 o 
  -5   1  10     3170.92     3060.24     70.11 o 
  -4   1  10     7386.49     6933.21    105.99 o 
  -3   1  10     2798.69     2847.00     64.41 o 
  -2   1  10    51038.21    52047.32    524.56 o 
  -1   1  10     2764.67     2918.41     64.51 o 
   0   1  10      535.91      542.58     31.83 o 
   1   1  10     9136.44     9426.43    126.61 o 
   2   1  10    33721.80    34650.10    365.33 o 
   3   1  10       16.61       19.25     24.87 o 
   4   1  10    11858.80    11626.10    154.52 o 
   5   1  10     4160.60     4077.95     89.49 o 
   6   1  10    13380.35    14174.17    200.77 o 
   7   1  10     6497.94     6985.79    118.98 o 
   8   1  10    51415.81    53033.05    555.58 o 
   9   1  10     3167.78     3185.26    107.64 o 
  10   1  10      366.72      320.08     47.37 o 
  11   1  10     1547.49     1520.27     71.76 o 
  12   1  10    24970.69    24973.20    330.59 o 
  13   1  10      524.21      513.53     66.82 o 
  14   1  10    15997.14    16318.44    271.85 o 
  15   1  10     4136.05     4024.67    130.90 o 
  16   1  10     5146.24     4882.22    186.71 o 
  17   1  10     1540.74     1710.61    133.45 o 
  18   1  10    13750.91    13820.89    337.16 o 
  19   1  10     1226.92     1507.26    160.49 o 
 -21   2  10     1392.74     1261.06    133.04 o 
 -20   2  10     8297.77     8287.89    239.82 o 
 -19   2  10     2547.12     2853.81    157.87 o 
 -18   2  10     3707.67     3790.28    192.98 o 
 -17   2  10     5354.93     5200.91    191.40 o 
 -16   2  10     4659.92     4283.87    208.60 o 
 -15   2  10      132.23       -8.72     69.64 o 
 -14   2  10    10523.71    10428.12    205.94 o 
 -13   2  10     9761.70     9175.30    174.51 o 
 -12   2  10      367.24      276.77     54.80 o 
 -11   2  10     7770.30     7569.98    144.31 o 
 -10   2  10    17488.82    18169.75    230.70 o 
  -9   2  10     3225.02     3092.15     79.31 o 
  -8   2  10     6220.51     6208.98    110.01 o 
  -7   2  10     9086.96     8737.92    132.09 o 
  -6   2  10    10273.81     9638.93    138.09 o 
  -5   2  10      500.96      591.87     39.56 o 
  -4   2  10    27081.63    27502.35    300.71 o 
  -3   2  10    14578.49    13965.39    170.63 o 
  -2   2  10    12107.99    12960.01    176.06 o 
  -1   2  10    11673.85    12022.59    188.25 o 
   0   2  10    26705.94    26697.28    314.29 o 
   1   2  10     8044.84     7910.95    125.46 o 
   2   2  10      678.18      646.86     53.67 o 
   3   2  10    22304.60    22481.70    278.62 o 
   4   2  10     5943.48     5438.69    106.13 o 
   5   2  10      268.54      279.67     42.03 o 
   6   2  10    13448.15    12878.17    172.71 o 
   7   2  10    15963.94    16052.84    279.14 o 
   8   2  10      602.95      593.37     46.42 o 
   9   2  10    11499.45    11345.62    167.79 o 
  10   2  10    23427.94    22528.63    278.80 o 
  11   2  10     2754.05     2778.58     94.55 o 
  12   2  10     1187.96     1253.57     74.61 o 
  13   2  10     7600.23     7628.41    155.46 o 
  14   2  10     5278.13     5465.13    163.90 o 
  15   2  10        2.89      -50.05     71.77 o 
  16   2  10     5420.55     5324.15    195.17 o 
  17   2  10     5847.08     5547.50    204.82 o 
  18   2  10       48.28      -69.51     88.74 o 
  19   2  10     2076.00     1911.41    164.12 o 
 -21   3  10     2459.20     2542.42    169.21 o 
 -20   3  10       19.24      -99.51     99.51 o 
 -19   3  10    10545.41    10688.41    274.70 o 
 -18   3  10     4360.46     4675.26    190.65 o 
 -17   3  10     1342.31     1521.39    122.66 o 
 -16   3  10     1793.59     1789.19    126.87 o 
 -15   3  10    25520.16    25124.28    385.04 o 
 -14   3  10     2313.26     2369.08    112.84 o 
 -13   3  10      993.63      974.27     80.36 o 
 -12   3  10     6535.56     6715.41    158.42 o 
 -11   3  10    17893.21    17584.82    277.80 o 
 -10   3  10      354.13      367.43     48.22 o 
  -9   3  10    38515.71    38370.96    420.49 o 
  -8   3  10    14273.96    14258.99    190.85 o 
  -7   3  10     6545.48     6488.02    157.87 o 
  -6   3  10    42336.32    44028.69    461.06 o 
  -5   3  10   126950.09   131851.97   1194.37 o 
  -4   3  10     4424.65     4379.55     93.09 o 
  -3   3  10    10318.49    10299.16    153.85 o 
  -2   3  10    14965.60    14621.26    196.56 o 
  -1   3  10    17660.40    17729.73    254.90 o 
   0   3  10        4.99      -34.55     34.55 o 
   1   3  10    29664.17    29883.34    351.17 o 
   2   3  10     5103.95     4811.22     95.64 o 
   3   3  10     6052.27     6358.68    115.46 o 
   4   3  10     8033.54     8259.28    121.04 o 
   5   3  10    26654.05    26624.34    300.23 o 
   6   3  10     1523.22     1526.15     57.49 o 
   7   3  10     5984.22     6168.40    117.85 o 
   8   3  10    11085.08    10954.90    162.43 o 
   9   3  10    10929.79    10822.43    181.37 o 
  10   3  10     1030.81      919.06     72.02 o 
  11   3  10     7442.42     7498.37    164.77 o 
  12   3  10     3519.74     3506.14    118.63 o 
  13   3  10      854.22      929.68     90.42 o 
  14   3  10     3182.19     3207.24    139.74 o 
  15   3  10    12568.02    12019.58    297.45 o 
  16   3  10     1030.12      900.45    112.97 o 
  17   3  10     1709.82     1540.85    141.51 o 
  18   3  10     2071.65     1837.27    153.42 o 
 -20   4  10      171.03       11.88    114.98 o 
 -19   4  10     3828.81     3634.26    186.79 o 
 -18   4  10       52.39       29.73    100.27 o 
 -17   4  10    17993.00    18385.32    409.70 o 
 -16   4  10      207.69      209.66     91.39 o 
 -15   4  10      246.94      211.33     75.62 o 
 -14   4  10      873.72      727.94     83.64 o 
 -13   4  10     7683.43     7406.30    254.50 o 
 -12   4  10      201.79      167.87     60.49 o 
 -11   4  10    13744.72    13429.37    237.73 o 
 -10   4  10       19.34      -45.54     45.54 o 
  -9   4  10     8460.42     7955.83    150.13 o 
  -8   4  10      116.34      147.13     60.39 o 
  -7   4  10    33596.18    34312.46    378.75 o 
  -6   4  10      136.19      112.03     51.51 o 
  -5   4  10       20.47       43.78     31.66 o 
  -4   4  10      940.22      910.45     53.84 o 
  -3   4  10    32812.50    32280.11    469.90 o 
  -2   4  10     1359.66     1461.18     61.16 o 
  -1   4  10     9872.23     9508.15    147.33 o 
   0   4  10     1243.32     1323.13     81.86 o 
   1   4  10    10223.27     9968.37    151.82 o 
   2   4  10      194.83      159.80     34.69 o 
   3   4  10    48003.76    48013.33    542.15 o 
   4   4  10     2280.68     2331.36     78.46 o 
   5   4  10       55.85      -10.22     39.60 o 
   6   4  10     2135.09     2199.34     82.96 o 
   7   4  10    26692.43    25993.76    335.93 o 
   8   4  10      673.20      662.57     60.61 o 
   9   4  10     5783.82     5681.52    128.83 o 
  10   4  10      942.75      922.16     82.42 o 
  11   4  10     6335.02     6377.45    171.64 o 
  12   4  10      224.99      155.10     68.67 o 
  13   4  10    16331.18    16432.20    314.37 o 
  14   4  10       19.71      -66.37     73.05 o 
  15   4  10       22.21     -109.62    113.67 o 
  16   4  10       60.09      -13.50    137.24 o 
  17   4  10    12737.40    12658.64    332.53 o 
  18   4  10       50.91      -14.81    205.58 o 
 -19   5  10     7391.13     7500.00    271.89 o 
 -18   5  10      559.83      482.93    122.25 o 
 -17   5  10     1163.33      810.65    130.43 o 
 -16   5  10     1173.12     1064.02    112.45 o 
 -15   5  10    14026.86    14090.87    300.52 o 
 -14   5  10      429.99      397.99     87.15 o 
 -13   5  10     3092.45     3330.53    145.90 o 
 -12   5  10     1429.87     1448.84    107.93 o 
 -11   5  10    15356.63    15317.05    294.63 o 
 -10   5  10     1650.89     1602.02    104.05 o 
  -9   5  10    27404.98    26953.11    383.60 o 
  -8   5  10     3008.53     3174.48    111.23 o 
  -7   5  10     1079.61     1214.98    119.50 o 
  -6   5  10      532.43      534.04     61.98 o 
  -5   5  10    25934.38    25339.79    322.74 o 
  -4   5  10       20.47      -26.81     40.52 o 
  -3   5  10     3708.29     3591.13     92.78 o 
  -2   5  10      396.31      277.75     47.07 o 
  -1   5  10    23532.10    23234.28    297.02 o 
   0   5  10       70.66       39.67     45.67 o 
   1   5  10    44007.00    43417.87    551.07 o 
   2   5  10     3156.15     3043.67    101.36 o 
   3   5  10     3777.75     3733.54    110.77 o 
   4   5  10      948.30      955.74     71.72 o 
   5   5  10    26194.53    25888.88    334.09 o 
   6   5  10     5136.18     4851.63    116.79 o 
   7   5  10     6753.29     6778.58    141.07 o 
   8   5  10     2966.71     3009.23    108.40 o 
   9   5  10    17720.27    17420.92    311.16 o 
  10   5  10        1.54      -57.83     60.54 o 
  11   5  10    32364.38    32713.57    602.74 o 
  12   5  10      554.60      480.27     84.99 o 
  13   5  10      241.10      156.82     78.72 o 
  14   5  10     1037.34      923.04    101.07 o 
  15   5  10    14419.20    13937.61    303.28 o 
  16   5  10       14.30       24.56    115.39 o 
  17   5  10     2051.95     1995.42    163.08 o 
 -18   6  10     1717.49     1415.02    163.42 o 
 -17   6  10     9013.96     8446.82    410.70 o 
 -16   6  10     2291.55     2422.05    151.23 o 
 -15   6  10      133.89      -43.80     82.13 o 
 -14   6  10     4467.85     4580.30    192.04 o 
 -13   6  10     8601.45     8900.80    229.20 o 
 -12   6  10      197.20      182.73     80.31 o 
 -11   6  10     6031.56     6033.26    181.78 o 
 -10   6  10     4831.30     4751.35    158.20 o 
  -9   6  10     5485.09     5340.66    163.65 o 
  -8   6  10      152.64      111.08     59.04 o 
  -7   6  10    14700.63    14622.26    248.77 o 
  -6   6  10     5164.53     4901.54    131.77 o 
  -5   6  10      578.41      594.71     64.82 o 
  -4   6  10     6512.09     6251.25    130.71 o 
  -3   6  10    12741.75    12429.09    196.40 o 
  -2   6  10     1470.14     1491.82     73.29 o 
  -1   6  10     6290.84     5732.35    138.47 o 
   0   6  10    12562.44    12366.83    218.40 o 
   1   6  10     2856.70     2858.11    105.51 o 
   2   6  10      469.62      455.84     68.54 o 
   3   6  10    19593.30    19666.87    304.06 o 
   4   6  10     6391.07     6514.35    188.54 o 
   5   6  10      411.22      332.67     62.35 o 
   6   6  10     4211.90     4266.99    143.00 o 
   7   6  10     8991.60     8770.47    206.87 o 
   8   6  10      708.19      448.01     76.72 o 
   9   6  10     6737.03     6596.33    210.72 o 
  10   6  10     9622.61     9323.75    256.98 o 
  11   6  10     3994.86     4056.11    179.10 o 
  12   6  10      412.95      298.33     96.64 o 
  13   6  10    16361.60    16546.54    382.25 o 
  14   6  10     4257.26     4440.74    207.43 o 
  15   6  10       28.41      -89.94     89.94 o 
  16   6  10     4013.69     4183.06    261.57 o 
 -17   7  10      754.00      611.76    119.95 o 
 -16   7  10     4932.74     5002.03    203.82 o 
 -15   7  10     5771.95     5860.61    205.53 o 
 -14   7  10     3684.16     4060.25    182.22 o 
 -13   7  10      885.73      895.19    111.18 o 
 -12   7  10    10288.49    10164.16    250.15 o 
 -11   7  10     2374.29     2279.89    132.52 o 
 -10   7  10      165.23       88.14     75.88 o 
  -9   7  10     6532.25     6473.70    188.38 o 
  -8   7  10    13814.99    13939.41    252.27 o 
  -7   7  10       44.43       10.60     54.21 o 
  -6   7  10     3001.44     2841.45    114.80 o 
  -5   7  10     9769.97     9614.67    195.65 o 
  -4   7  10     2001.75     2016.16    114.07 o 
  -3   7  10      241.76      190.24     67.47 o 
  -2   7  10    15159.19    14516.96    249.42 o 
  -1   7  10     1711.08     1799.70     94.40 o 
   0   7  10       55.25      -48.38     48.38 o 
   1   7  10     6236.58     6075.77    151.08 o 
   2   7  10    15169.76    15654.48    266.06 o 
   3   7  10      346.73      258.96     63.99 o 
   4   7  10    10078.44     9884.53    224.75 o 
   5   7  10     9437.26     9009.73    216.21 o 
   6   7  10      963.17      965.60     94.76 o 
   7   7  10      180.92      115.93     72.28 o 
   8   7  10    10539.36    10590.39    280.08 o 
   9   7  10     2644.22     2716.14    162.94 o 
  10   7  10      213.24      185.09     92.31 o 
  11   7  10     6502.42     5860.19    218.21 o 
  12   7  10     8085.17     8153.66    259.74 o 
  13   7  10        7.46      -87.03     87.03 o 
  14   7  10     3911.67     3906.70    207.13 o 
 -15   8  10       61.32      -32.32     98.54 o 
 -14   8  10     8708.57     8824.07    255.89 o 
 -13   8  10      337.41      182.29     98.47 o 
 -12   8  10      781.98      498.73    104.46 o 
 -11   8  10       18.18       42.41    102.47 o 
 -10   8  10    19873.68    20305.34    384.31 o 
  -9   8  10       23.81      -22.22     78.34 o 
  -8   8  10     3989.05     4201.38    186.76 o 
  -7   8  10     1474.21     1508.43    101.85 o 
  -6   8  10    10452.07    10219.56    239.45 o 
  -5   8  10      434.06      386.70     82.42 o 
  -4   8  10    14071.26    14307.79    290.17 o 
  -3   8  10     2775.50     2964.02    140.37 o 
  -2   8  10      731.95      582.97     87.14 o 
  -1   8  10      303.96      287.83     77.92 o 
   0   8  10    21968.06    22199.40    387.98 o 
   1   8  10       37.89      -22.61     66.80 o 
   2   8  10     3842.63     3770.63    147.67 o 
   3   8  10      118.88       18.29     70.82 o 
   4   8  10     9634.78     9480.03    232.06 o 
   5   8  10       71.42      -46.67     69.10 o 
   6   8  10    10699.18    10364.21    247.94 o 
   7   8  10     1571.35     1498.28    134.33 o 
   8   8  10     1103.16     1246.62    129.19 o 
   9   8  10      202.75       56.75     89.69 o 
  10   8  10    13109.34    13031.79    340.66 o 
  11   8  10        5.10      -92.65     92.65 o 
  12   8  10     1916.75     2026.72    164.93 o 
 -13   9  10       51.96      -92.92    106.56 o 
 -12   9  10     8623.01     8715.55    280.13 o 
 -11   9  10        3.95      -66.34    103.23 o 
 -10   9  10       10.38       -2.73    107.78 o 
  -9   9  10       48.10       36.86     96.65 o 
  -8   9  10    14714.88    15180.11    395.79 o 
  -7   9  10       23.52      -50.71     90.78 o 
  -6   9  10     8484.41     8639.01    227.59 o 
  -5   9  10       71.39      -40.96     78.15 o 
  -4   9  10     5205.54     5401.14    180.84 o 
  -3   9  10        0.74      -55.24     90.50 o 
  -2   9  10    21610.58    21210.15    390.06 o 
  -1   9  10      242.50       56.80     92.60 o 
   0   9  10        6.39      -40.56     84.30 o 
   1   9  10      131.22       10.54     88.50 o 
   2   9  10    12630.29    12516.01    448.43 o 
   3   9  10        6.78      -40.96     75.75 o 
   4   9  10    10240.79    10392.57    255.71 o 
   5   9  10      134.00       47.35     86.24 o 
   6   9  10    10194.00    10200.49    293.75 o 
   7   9  10       46.09      -39.03     93.89 o 
   8   9  10    13956.74    13905.45    357.58 o 
   9   9  10      130.35       42.88    103.37 o 
  10   9  10      203.50       34.76    108.09 o 
  -9  10  10      866.95      768.16    141.21 o 
  -8  10  10     1593.04     1580.96    159.72 o 
  -7  10  10     1376.51     1329.56    149.12 o 
  -6  10  10     8125.54     8475.93    278.76 o 
  -5  10  10       41.15       47.99     97.02 o 
  -4  10  10     9499.26     9714.23    284.48 o 
  -3  10  10     4645.26     4474.57    204.03 o 
  -2  10  10      217.52      308.93    106.40 o 
  -1  10  10      606.25      367.42    113.73 o 
   0  10  10    11073.48    11482.61    317.02 o 
   1  10  10      295.07      365.82    109.95 o 
   2  10  10      537.47      381.27    114.97 o 
   3  10  10     2297.35     2224.38    165.57 o 
   4  10  10     7339.20     7797.52    265.42 o 
   5  10  10       23.63     -183.35    210.58 o 
   6  10  10     7616.80     7575.51    264.79 o 
   7  10  10     1855.53     2042.55    201.70 o 
 -21   0  11      664.54      659.10    184.43 o 
 -19   0  11    10371.52    10327.40    406.07 o 
 -17   0  11     3491.42     3641.48    203.67 o 
 -15   0  11    20684.04    20382.77    457.30 o 
 -13   0  11    23741.70    23707.39    493.03 o 
 -11   0  11     2787.46     2933.09    118.93 o 
  -9   0  11    32208.93    30903.16    489.56 o 
  -7   0  11     5666.07     5574.11    142.31 o 
  -5   0  11    38506.01    38157.43    567.61 o 
  -3   0  11    26219.31    26111.71    407.17 o 
  -1   0  11      694.86      595.24     53.69 o 
   1   0  11    26231.77    24753.32    527.85 o 
   3   0  11     1097.31     1066.16     66.43 o 
   5   0  11    28116.43    27707.61    502.61 o 
   7   0  11    27790.76    28730.07    530.53 o 
   9   0  11     1607.51     1524.18     97.26 o 
  11   0  11    16423.43    17932.49    347.97 o 
  13   0  11     2035.33     2210.48    158.77 o 
  15   0  11    13115.83    13506.25    351.71 o 
  17   0  11    11697.46    11647.75    338.31 o 
  19   0  11      757.05     1015.12    273.80 o 
 -21   1  11    12550.15    13271.70    349.76 o 
 -20   1  11      394.68      251.59    110.41 o 
 -19   1  11        1.69      -79.62     79.62 o 
 -18   1  11      214.68      174.56     83.66 o 
 -17   1  11    10823.92    10656.52    249.98 o 
 -16   1  11      331.99      275.64     77.93 o 
 -15   1  11     8039.63     7888.32    181.90 o 
 -14   1  11     2668.32     2998.00    171.86 o 
 -13   1  11     6552.32     6302.86    160.48 o 
 -12   1  11      353.44      267.36     47.54 o 
 -11   1  11    34674.72    34716.85    390.22 o 
 -10   1  11     3034.79     2948.48     80.73 o 
  -9   1  11      623.99      559.69     46.14 o 
  -8   1  11     2442.90     2293.47     69.24 o 
  -7   1  11    20119.61    19233.00    231.73 o 
  -6   1  11      835.18      801.52     45.89 o 
  -5   1  11     8314.64     7942.16    120.46 o 
  -4   1  11     9027.55     8717.26    137.15 o 
  -3   1  11    11746.65    11269.66    149.61 o 
  -2   1  11     2656.15     2697.00     74.92 o 
  -1   1  11    69206.98    71770.63    709.60 o 
   0   1  11     1652.74     1675.94     50.83 o 
   1   1  11      413.69      513.22     34.55 o 
   2   1  11     5492.76     5363.97     91.24 o 
   3   1  11    36011.13    35982.02    383.85 o 
   4   1  11      195.90      173.18     32.96 o 
   5   1  11    26361.88    27027.11    307.24 o 
   6   1  11     2605.32     2686.14     74.65 o 
   7   1  11     9571.34     9570.02    148.31 o 
   8   1  11     9545.82    10080.07    157.03 o 
   9   1  11    44990.22    45470.48    494.57 o 
  10   1  11      659.24      773.41     58.44 o 
  11   1  11     1421.85     1564.43     98.07 o 
  12   1  11     1133.07     1308.73     77.14 o 
  13   1  11    20724.91    20530.73    316.41 o 
  14   1  11      209.83      111.25     61.88 o 
  15   1  11     9563.21     9471.96    225.11 o 
  16   1  11     1121.44     1297.64    108.46 o 
  17   1  11     5032.25     4755.64    192.30 o 
  18   1  11     1393.52     1546.44    141.09 o 
  19   1  11    12431.15    12762.47    344.29 o 
 -21   2  11      974.90      705.72    135.02 o 
 -20   2  11     2621.85     2401.75    155.06 o 
 -19   2  11     4730.84     4821.59    188.75 o 
 -18   2  11     2723.14     2780.31    218.89 o 
 -17   2  11     1572.80     1646.98    122.01 o 
 -16   2  11     5675.98     5394.31    249.32 o 
 -15   2  11     1588.30     1587.72    111.92 o 
 -14   2  11        3.38      -35.92     54.55 o 
 -13   2  11    16982.32    17115.85    298.64 o 
 -12   2  11    13742.86    13293.97    212.25 o 
 -11   2  11     3314.79     3222.20     89.32 o 
 -10   2  11     8674.00     8554.24    140.48 o 
  -9   2  11    17120.13    16375.02    213.09 o 
  -8   2  11     4670.90     4260.20    113.73 o 
  -7   2  11     1759.24     1754.30     64.03 o 
  -6   2  11    12729.51    11989.38    163.74 o 
  -5   2  11     6204.01     5796.79    100.54 o 
  -4   2  11     1225.65     1278.49     84.71 o 
  -3   2  11    14075.08    13288.91    217.36 o 
  -2   2  11    17625.44    17375.57    210.77 o 
  -1   2  11       40.91       -8.08     26.75 o 
   0   2  11     8875.01     8778.12    136.07 o 
   1   2  11    32270.86    33099.18    385.17 o 
   2   2  11     1444.56     1242.91     55.95 o 
   3   2  11      409.97      317.34     39.97 o 
   4   2  11    13509.32    13076.48    209.66 o 
   5   2  11    14049.09    13715.40    319.73 o 
   6   2  11      669.79      711.58     46.10 o 
   7   2  11     9156.42     8964.71    193.49 o 
   8   2  11     7054.81     6850.71    125.84 o 
   9   2  11     2163.54     2150.37     77.25 o 
  10   2  11    11722.70    11356.98    177.67 o 
  11   2  11    24700.11    24371.87    356.73 o 
  12   2  11     8581.88     8140.51    178.34 o 
  13   2  11     4290.12     4119.02    163.48 o 
  14   2  11     5286.77     5255.25    164.70 o 
  15   2  11     5402.25     5341.43    192.30 o 
  16   2  11      404.77      319.79     92.37 o 
  17   2  11     6215.23     5877.72    216.27 o 
  18   2  11     5770.96     5861.53    221.80 o 
 -21   3  11      906.66      766.82    186.37 o 
 -20   3  11     7505.86     7325.96    233.24 o 
 -19   3  11       99.74      -56.42     93.24 o 
 -18   3  11    12596.66    12374.48    290.64 o 
 -17   3  11     6858.74     6650.13    205.35 o 
 -16   3  11      535.70      611.11    116.37 o 
 -15   3  11     4211.99     4088.12    141.41 o 
 -14   3  11    32708.52    32867.36    465.38 o 
 -13   3  11      232.86      193.47     64.79 o 
 -12   3  11     1740.69     1699.03     93.88 o 
 -11   3  11    11935.62    11705.66    213.42 o 
 -10   3  11    13914.56    14147.51    199.43 o 
  -9   3  11     2663.26     2731.02     83.57 o 
  -8   3  11    31533.02    31417.59    355.31 o 
  -7   3  11    11213.01    11283.21    161.87 o 
  -6   3  11    17675.25    17805.30    219.91 o 
  -5   3  11    23863.20    24260.16    286.82 o 
  -4   3  11    38662.30    38566.79    444.08 o 
  -3   3  11     8429.19     8367.54    136.80 o 
  -2   3  11     4411.80     4139.65     87.95 o 
  -1   3  11    15188.02    15384.66    234.99 o 
   0   3  11    21787.40    21252.97    300.11 o 
   1   3  11     2408.26     2494.29     68.62 o 
   2   3  11    28604.72    29029.53    349.24 o 
   3   3  11    12408.46    12833.29    187.47 o 
   4   3  11     5822.76     6067.00    118.20 o 
   5   3  11     5235.32     5419.03    114.32 o 
   6   3  11    29676.80    30389.17    374.63 o 
   7   3  11      370.81      322.52     48.24 o 
   8   3  11     1869.87     2111.13     85.22 o 
   9   3  11     2143.34     2248.87     89.25 o 
  10   3  11     6671.21     7017.41    178.66 o 
  11   3  11       82.62        1.36     53.43 o 
  12   3  11     8926.21     9572.62    203.23 o 
  13   3  11     4090.91     3969.39    147.09 o 
  14   3  11     1060.51     1010.50     98.38 o 
  15   3  11     1060.50      956.38    114.26 o 
  16   3  11    14096.40    14064.55    338.47 o 
  17   3  11     1422.35     1471.34    142.44 o 
  18   3  11     2361.81     2586.03    171.88 o 
 -20   4  11     4412.23     4654.02    233.51 o 
 -19   4  11       80.47       23.71    111.13 o 
 -18   4  11     2760.67     3107.52    186.87 o 
 -17   4  11        1.54      -88.61     88.61 o 
 -16   4  11    23199.33    22340.58    457.35 o 
 -15   4  11      195.31      -17.58     68.52 o 
 -14   4  11        4.77      -17.54     72.32 o 
 -13   4  11     1933.08     1983.73    107.69 o 
 -12   4  11    10508.85    10129.66    206.48 o 
 -11   4  11     1388.61     1239.55     84.45 o 
 -10   4  11    21089.91    20222.84    341.77 o 
  -9   4  11      838.34      808.27     63.75 o 
  -8   4  11    12648.36    12747.81    182.63 o 
  -7   4  11      333.77      336.65     51.61 o 
  -6   4  11    51976.19    51463.47    582.00 o 
  -5   4  11      262.32      201.02     43.88 o 
  -4   4  11      347.03      278.90     52.07 o 
  -3   4  11       13.54      -10.69     35.32 o 
  -2   4  11    27353.78    26733.50    328.78 o 
  -1   4  11     1157.91     1156.74     69.44 o 
   0   4  11    12373.63    11970.33    202.70 o 
   1   4  11     2123.15     2288.07     89.17 o 
   2   4  11    10504.04    10049.14    158.92 o 
   3   4  11      742.07      902.85     55.63 o 
   4   4  11    40280.71    41176.68    593.58 o 
   5   4  11       20.63       34.43     41.45 o 
   6   4  11       34.18       22.89     41.22 o 
   7   4  11      880.21      911.19     64.88 o 
   8   4  11    32851.74    33601.38    419.65 o 
   9   4  11       47.21      -42.43     47.33 o 
  10   4  11     9477.75     9134.25    207.76 o 
  11   4  11      278.92       47.13     65.97 o 
  12   4  11     4541.92     4655.64    156.11 o 
  13   4  11       57.23      -43.65     67.56 o 
  14   4  11    16431.19    16222.74    321.11 o 
  15   4  11      176.81      210.04     95.85 o 
  16   4  11       87.89      -88.30     88.30 o 
  17   4  11       52.12      -41.82     95.57 o 
 -19   5  11        0.44     -131.98    131.98 o 
 -18   5  11     7479.06     7700.42    266.68 o 
 -17   5  11      982.92      833.19    131.21 o 
 -16   5  11     1127.28      922.29    111.50 o 
 -15   5  11      854.18      880.07    106.76 o 
 -14   5  11    15128.29    15238.79    312.85 o 
 -13   5  11      470.06      405.49     84.79 o 
 -12   5  11     2665.24     2826.20    135.63 o 
 -11   5  11      491.53      398.01     80.61 o 
 -10   5  11    17030.68    16347.08    304.78 o 
  -9   5  11     3919.69     3751.38    156.00 o 
  -8   5  11    23091.03    23063.41    341.76 o 
  -7   5  11     2616.71     2625.84    103.78 o 
  -6   5  11     3301.53     3235.21     96.50 o 
  -5   5  11      673.20      770.22     66.98 o 
  -4   5  11    23529.70    23067.08    302.07 o 
  -3   5  11     3609.60     3725.21     96.54 o 
  -2   5  11     4537.60     4246.98    100.90 o 
  -1   5  11     2613.59     2673.76     98.74 o 
   0   5  11    24335.05    23807.54    342.23 o 
   1   5  11      424.08      324.05     56.53 o 
   2   5  11    31456.81    30278.02    415.48 o 
   3   5  11     2933.57     2658.72    102.83 o 
   4   5  11      396.63      297.05     58.15 o 
   5   5  11       29.66      -49.39     49.39 o 
   6   5  11    21205.68    20783.99    344.02 o 
   7   5  11     1842.53     1959.95    100.04 o 
   8   5  11     3721.89     3845.21    136.79 o 
   9   5  11     3665.05     3845.50    161.37 o 
  10   5  11    16854.94    16970.32    314.34 o 
  11   5  11     1353.99     1283.54    103.11 o 
  12   5  11    15588.54    15410.83    306.09 o 
  13   5  11      795.82      621.19    108.90 o 
  14   5  11     1289.30     1337.08    114.76 o 
  15   5  11      176.20      135.72    100.03 o 
  16   5  11     9425.90     8715.72    329.55 o 
 -18   6  11     3169.65     3248.95    234.41 o 
 -17   6  11      738.47      421.57    128.66 o 
 -16   6  11     7736.16     7626.40    229.99 o 
 -15   6  11      955.80      824.65    111.11 o 
 -14   6  11      120.89      -81.08     81.08 o 
 -13   6  11     3544.84     3497.29    158.62 o 
 -12   6  11     8612.38     8799.55    226.09 o 
 -11   6  11     1228.52     1233.71    105.16 o 
 -10   6  11     5893.33     5713.68    174.67 o 
  -9   6  11     6813.18     6754.68    217.63 o 
  -8   6  11     4526.89     4429.59    131.60 o 
  -7   6  11      778.29      834.30     75.65 o 
  -6   6  11    16134.11    15959.66    264.12 o 
  -5   6  11     6593.67     6553.63    152.62 o 
  -4   6  11       86.54      -19.80     49.81 o 
  -3   6  11     5601.39     5407.96    138.15 o 
  -2   6  11    11895.49    11928.34    216.28 o 
  -1   6  11     2008.82     1953.10     93.82 o 
   0   6  11    10504.91    10294.56    198.34 o 
   1   6  11     9564.32     9782.10    193.00 o 
   2   6  11     2163.68     2463.68    104.93 o 
   3   6  11      803.35      853.44     74.92 o 
   4   6  11    18689.68    18749.61    300.88 o 
   5   6  11     9332.95     8857.40    188.48 o 
   6   6  11     2000.32     1940.39    110.95 o 
   7   6  11     2470.53     2719.87    128.59 o 
   8   6  11    17353.08    17142.45    365.94 o 
   9   6  11      738.48      694.56    109.80 o 
  10   6  11     6032.14     5939.90    208.04 o 
  11   6  11     8532.96     8678.26    256.35 o 
  12   6  11     3063.61     3043.60    175.23 o 
  13   6  11       25.90      -28.61     94.81 o 
  14   6  11    12827.99    13084.53    342.33 o 
  15   6  11     1285.18     1397.17    220.04 o 
 -16   7  11      799.31      736.94    123.93 o 
 -15   7  11     3645.34     3737.32    185.63 o 
 -14   7  11     4323.10     4448.55    231.14 o 
 -13   7  11     3303.83     3517.39    171.23 o 
 -12   7  11     2364.77     2555.64    146.27 o 
 -11   7  11    10930.64    10248.44    251.03 o 
 -10   7  11     2462.17     2578.39    153.12 o 
  -9   7  11       19.22      -74.04     74.04 o 
  -8   7  11     3563.47     3657.52    134.07 o 
  -7   7  11     9104.81     8923.56    196.14 o 
  -6   7  11       35.74      -63.96     63.96 o 
  -5   7  11    10929.82    10315.90    232.20 o 
  -4   7  11     9963.67     9476.03    220.60 o 
  -3   7  11     4046.20     4152.30    146.00 o 
  -2   7  11       65.00      -23.12     54.25 o 
  -1   7  11     8706.53     8667.30    184.84 o 
   0   7  11     1305.98     1274.78     82.04 o 
   1   7  11       14.81      -20.50     62.73 o 
   2   7  11     6414.47     6444.97    161.43 o 
   3   7  11    17744.88    17792.35    296.85 o 
   4   7  11     1221.43     1037.12     93.43 o 
   5   7  11    11494.84    10738.93    242.74 o 
   6   7  11     8027.96     7696.01    202.67 o 
   7   7  11      954.34      937.39     96.09 o 
   8   7  11     2665.61     2496.47    154.98 o 
   9   7  11    23110.01    23066.09    468.47 o 
  10   7  11     3778.56     3782.60    185.21 o 
  11   7  11        8.92      -90.72     90.72 o 
  12   7  11     5127.22     5043.56    212.10 o 
  13   7  11     6015.08     6226.13    286.68 o 
  14   7  11       56.86       -4.78    104.07 o 
 -15   8  11     7050.55     6814.93    236.75 o 
 -14   8  11      345.73      262.00    105.29 o 
 -13   8  11     9235.52     9270.25    257.52 o 
 -12   8  11     1000.02     1119.99    133.91 o 
 -11   8  11     1551.99     1770.67    148.49 o 
 -10   8  11      745.52      718.32    116.28 o 
  -9   8  11    17604.98    17586.74    393.69 o 
  -8   8  11       69.92      158.08     94.12 o 
  -7   8  11     2393.85     2549.69    124.59 o 
  -6   8  11      857.88      827.25     99.03 o 
  -5   8  11     8703.48     8723.28    219.89 o 
  -4   8  11      219.95      117.70     76.07 o 
  -3   8  11    11831.59    11743.95    261.09 o 
  -2   8  11      802.05      787.48     94.84 o 
  -1   8  11     1303.28     1180.79    103.42 o 
   0   8  11      904.29      689.71     89.36 o 
   1   8  11    14212.13    14292.28    291.24 o 
   2   8  11      661.58      567.78     87.55 o 
   3   8  11     2242.95     2237.40    128.46 o 
   4   8  11      744.56      731.16     93.13 o 
   5   8  11     5127.53     5402.30    209.28 o 
   6   8  11      422.25      231.31     83.03 o 
   7   8  11     8827.16     9074.61    302.29 o 
   8   8  11     1467.39     1433.54    138.51 o 
   9   8  11     1508.67     1559.48    143.91 o 
  10   8  11      747.22      511.52    115.79 o 
  11   8  11    10373.52    10595.81    310.98 o 
  12   8  11       87.82     -104.86    104.86 o 
 -12   9  11       37.51      -77.10    101.14 o 
 -11   9  11    10031.49    10564.29    310.94 o 
 -10   9  11      204.65       -1.14    105.14 o 
  -9   9  11      221.18       86.37    103.61 o 
  -8   9  11       30.78      -91.26     91.26 o 
  -7   9  11    20706.20    20807.50    400.11 o 
  -6   9  11       76.10      -75.80     75.80 o 
  -5   9  11     6718.65     7012.35    208.78 o 
  -4   9  11       27.17      -77.56     77.56 o 
  -3   9  11     6932.20     6404.32    198.56 o 
  -2   9  11       90.62       28.54     80.39 o 
  -1   9  11    19263.05    19182.63    415.32 o 
   0   9  11      560.17      611.15    140.15 o 
   1   9  11      298.47      229.37     97.75 o 
   2   9  11       38.52      -69.07     79.25 o 
   3   9  11    13301.80    13020.95    491.29 o 
   4   9  11      389.44      321.75     91.61 o 
   5   9  11    12232.78    12184.92    286.08 o 
   6   9  11      195.83      172.83    103.60 o 
   7   9  11     6572.21     7051.01    248.51 o 
   8   9  11      169.47      221.06    107.39 o 
   9   9  11     7456.46     7403.27    260.54 o 
  -9  10  11    10422.01    10218.92    330.73 o 
  -8  10  11      425.19      168.63    115.43 o 
  -7  10  11     1017.26      982.02    144.80 o 
  -6  10  11     3392.80     3905.19    232.98 o 
  -5  10  11     9178.79     9591.27    256.23 o 
  -4  10  11       59.52      -56.54     97.19 o 
  -3  10  11    10174.85     9901.01    312.32 o 
  -2  10  11     2792.36     3050.03    298.48 o 
  -1  10  11      479.58      322.95    111.80 o 
   0  10  11     1303.02     1192.18    137.92 o 
   1  10  11     7162.41     6965.64    246.36 o 
   2  10  11      624.46      447.28    175.56 o 
   3  10  11     2334.19     2765.94    249.16 o 
   4  10  11     2971.81     3230.89    239.97 o 
   5  10  11     5745.29     6408.92    292.36 o 
   6  10  11      196.80      -25.94    135.37 o 
 -20   0  12     1926.27     2056.99    225.88 o 
 -18   0  12    13369.94    13872.96    626.51 o 
 -16   0  12     4608.79     4558.10    208.19 o 
 -14   0  12    27122.91    26825.78    589.20 o 
 -12   0  12    33153.73    32109.44    682.90 o 
 -10   0  12     1714.80     1608.01     95.30 o 
  -8   0  12    67108.97    66448.30   1297.45 o 
  -6   0  12     8920.48     9361.73    194.63 o 
  -4   0  12    32528.91    32317.65    493.71 o 
  -2   0  12    38960.11    39722.92    590.87 o 
   0   0  12      439.98      295.97     48.76 o 
   2   0  12    27780.76    26602.38    424.01 o 
   4   0  12     3946.07     3748.90    117.71 o 
   6   0  12    51088.39    55174.90    816.17 o 
   8   0  12    25147.22    25439.57    446.72 o 
  10   0  12     2237.01     2256.59    153.64 o 
  12   0  12    20737.72    21456.39    407.07 o 
  14   0  12     2084.28     2278.99    154.75 o 
  16   0  12     9276.57     8728.60    359.58 o 
  18   0  12    18258.86    18186.38    579.57 o 
 -21   1  12      146.48      109.87    110.73 o 
 -20   1  12     9857.50    10095.32    294.17 o 
 -19   1  12     2244.83     2304.54    144.81 o 
 -18   1  12     1385.47     1367.34    124.80 o 
 -17   1  12      243.45      216.76     82.77 o 
 -16   1  12     8682.86     8610.73    218.95 o 
 -15   1  12       19.56      -55.81     59.34 o 
 -14   1  12    10966.22    10867.12    213.91 o 
 -13   1  12     6446.70     6352.11    141.55 o 
 -12   1  12     5616.07     5378.59    117.07 o 
 -11   1  12     1192.83     1221.94     64.93 o 
 -10   1  12    21111.75    20620.34    257.56 o 
  -9   1  12     5648.12     5629.57    110.38 o 
  -8   1  12      810.74      911.33     52.50 o 
  -7   1  12     1278.45     1216.47     55.24 o 
  -6   1  12    30373.59    29519.90    329.30 o 
  -5   1  12       13.52      -29.55     29.55 o 
  -4   1  12    14891.57    14705.19    186.20 o 
  -3   1  12     5542.14     5394.14    113.16 o 
  -2   1  12    12939.79    12614.29    164.00 o 
  -1   1  12     8489.85     8933.89    127.95 o 
   0   1  12    59801.31    62194.44    625.11 o 
   1   1  12     1030.78     1057.99     45.46 o 
   2   1  12      411.11      413.96     35.62 o 
   3   1  12     6578.73     6209.79    105.15 o 
   4   1  12    34175.66    34359.57    376.38 o 
   5   1  12      823.44      886.89     50.63 o 
   6   1  12    20799.49    21746.13    265.07 o 
   7   1  12     4278.35     4298.27     97.94 o 
   8   1  12    20248.61    20698.71    263.12 o 
   9   1  12     7520.03     6974.67    133.03 o 
  10   1  12    18292.55    18424.96    249.22 o 
  11   1  12     3572.58     3607.92    107.53 o 
  12   1  12      710.75      679.42     66.98 o 
  13   1  12     2202.28     2380.32    120.85 o 
  14   1  12    13379.60    13882.08    279.53 o 
  15   1  12        4.53      -65.30     65.30 o 
  16   1  12     6711.62     6379.46    191.44 o 
  17   1  12     2478.08     2686.85    208.30 o 
  18   1  12     3500.29     3771.10    194.41 o 
 -21   2  12     3656.75     4116.73    218.01 o 
 -20   2  12      680.92      661.82    119.47 o 
 -19   2  12     4445.38     4826.82    192.70 o 
 -18   2  12     9680.59    10024.04    255.70 o 
 -17   2  12     1377.84     1377.97    116.71 o 
 -16   2  12      442.42      504.99     94.38 o 
 -15   2  12     7176.68     7085.94    283.36 o 
 -14   2  12     5160.78     4766.09    140.69 o 
 -13   2  12      157.75      118.28     56.00 o 
 -12   2  12    12626.71    12419.40    205.47 o 
 -11   2  12    14365.32    14018.32    200.86 o 
 -10   2  12      893.76      858.38     57.37 o 
  -9   2  12     7736.00     7388.91    129.63 o 
  -8   2  12    12565.06    11803.41    184.92 o 
  -7   2  12     1113.21     1025.79     55.99 o 
  -6   2  12     1239.72     1200.97     61.30 o 
  -5   2  12    16229.66    16071.34    202.98 o 
  -4   2  12    27892.48    28701.59    299.45 o 
  -3   2  12      744.48      783.63     50.11 o 
  -2   2  12    12762.71    11970.70    147.71 o 
  -1   2  12    16159.00    15921.29    213.31 o 
   0   2  12      647.64      578.30     42.75 o 
   1   2  12    11192.38    11237.47    206.88 o 
   2   2  12    29565.78    28660.88    557.23 o 
   3   2  12     4022.85     3741.33     91.62 o 
   4   2  12     8365.91     7972.84    172.13 o 
   5   2  12    20152.89    19791.48    254.64 o 
   6   2  12    15130.74    15162.20    211.93 o 
   7   2  12        8.29      -29.56     40.17 o 
   8   2  12    11909.27    11633.05    288.16 o 
   9   2  12     6071.78     5971.40    134.90 o 
  10   2  12      181.83      175.23     52.72 o 
  11   2  12     5360.79     5700.50    147.49 o 
  12   2  12    14669.13    14971.29    262.28 o 
  13   2  12     5773.00     5479.48    153.23 o 
  14   2  12     2660.85     2906.14    202.87 o 
  15   2  12     4143.06     4232.64    180.83 o 
  16   2  12     3407.50     3587.26    180.53 o 
  17   2  12       20.39      -27.07     93.47 o 
  18   2  12     9997.62    10477.64    299.21 o 
 -20   3  12     2934.63     3026.52    242.30 o 
 -19   3  12     9644.29     9441.05    260.15 o 
 -18   3  12      348.57      270.17     97.61 o 
 -17   3  12    13344.62    13258.62    297.28 o 
 -16   3  12     7525.87     7029.95    206.56 o 
 -15   3  12     2411.14     2530.97    123.46 o 
 -14   3  12     2782.98     2910.96    124.74 o 
 -13   3  12    20298.65    19988.33    319.55 o 
 -12   3  12      756.08      688.11     79.17 o 
 -11   3  12      815.68      760.68     70.02 o 
 -10   3  12    12553.61    12450.67    262.18 o 
  -9   3  12    15555.17    15462.46    211.92 o 
  -8   3  12      417.61      334.69     47.12 o 
  -7   3  12    46506.89    46710.82    574.41 o 
  -6   3  12     2483.18     2339.44     70.35 o 
  -5   3  12     7400.29     7379.20    134.43 o 
  -4   3  12     3129.10     3017.43     83.90 o 
  -3   3  12    26155.42    25754.22    337.21 o 
  -2   3  12     1072.64      961.23     58.26 o 
  -1   3  12     1891.11     1800.31     79.93 o 
   0   3  12     4719.31     4403.58    112.69 o 
   1   3  12    12819.55    12274.54    179.36 o 
   2   3  12       60.64       36.20     35.19 o 
   3   3  12    30836.79    30566.33    372.72 o 
   4   3  12     6917.10     6867.31    130.95 o 
   5   3  12     2683.29     2846.63     88.64 o 
   6   3  12     3922.65     3934.07    110.58 o 
   7   3  12    18792.33    19215.04    270.55 o 
   8   3  12      925.63      893.42     65.90 o 
   9   3  12     2910.56     3234.10    105.47 o 
  10   3  12     2598.71     2895.10    114.35 o 
  11   3  12    12809.59    13373.95    278.03 o 
  12   3  12     1708.19     1757.01    103.10 o 
  13   3  12    12472.15    12289.20    262.83 o 
  14   3  12     3021.58     3038.21    144.52 o 
  15   3  12       83.64       46.30     87.44 o 
  16   3  12      798.53      759.21    117.91 o 
  17   3  12    10451.10    10150.28    318.21 o 
 -20   4  12      100.50       31.00    113.05 o 
 -19   4  12     5056.81     5091.49    232.40 o 
 -18   4  12      275.35       50.73    107.37 o 
 -17   4  12     5116.76     5141.41    215.11 o 
 -16   4  12       15.96       79.78     94.99 o 
 -15   4  12    20598.10    20116.16    373.77 o 
 -14   4  12        7.32      -68.11     68.11 o 
 -13   4  12        8.41      -29.25     65.69 o 
 -12   4  12      488.06      345.53     77.72 o 
 -11   4  12    21163.78    21181.43    362.17 o 
 -10   4  12     8114.83     7539.26    168.25 o 
  -9   4  12     7639.17     7619.47    167.69 o 
  -8   4  12     1035.24     1076.34     76.83 o 
  -7   4  12    10731.84    10724.31    179.13 o 
  -6   4  12     2119.25     2371.74     86.12 o 
  -5   4  12    30187.25    30226.75    373.21 o 
  -4   4  12      297.12      288.36     47.42 o 
  -3   4  12      289.44      254.56     43.13 o 
  -2   4  12       13.37      -33.61     33.61 o 
  -1   4  12    38674.88    38444.06    498.30 o 
   0   4  12      102.08      100.34     47.54 o 
   1   4  12    24272.04    24053.25    344.37 o 
   2   4  12     1444.51     1445.46     81.43 o 
   3   4  12     8983.41     8981.03    178.38 o 
   4   4  12       99.43       81.81     52.60 o 
   5   4  12    19724.66    20015.89    276.16 o 
   6   4  12      472.12      508.70     57.83 o 
   7   4  12     1839.57     1919.31     85.95 o 
   8   4  12       12.92        4.44     49.43 o 
   9   4  12    14819.29    15123.07    239.24 o 
  10   4  12     2059.58     1965.76    127.06 o 
  11   4  12     8700.37     8544.14    207.71 o 
  12   4  12       93.27        4.97     68.92 o 
  13   4  12     5532.40     5454.96    189.60 o 
  14   4  12      210.22      178.51     81.62 o 
  15   4  12    13346.69    13871.74    341.22 o 
  16   4  12      286.73       51.25    126.46 o 
  17   4  12       56.41       10.45    104.72 o 
 -19   5  12     7297.84     7252.16    270.36 o 
 -18   5  12        0.31      -41.26    110.92 o 
 -17   5  12    10146.29     9938.33    298.39 o 
 -16   5  12      314.67      296.71     97.24 o 
 -15   5  12     1245.03     1263.72    117.45 o 
 -14   5  12      663.46      705.47     96.81 o 
 -13   5  12    23645.48    23078.55    407.34 o 
 -12   5  12     2120.04     1923.24    122.44 o 
 -11   5  12     1299.12     1345.56    105.14 o 
 -10   5  12      383.83      280.35     72.24 o 
  -9   5  12    12364.17    12124.31    225.56 o 
  -8   5  12      151.03       54.41     56.37 o 
  -7   5  12    18808.18    18307.02    288.98 o 
  -6   5  12      605.41      560.51     62.09 o 
  -5   5  12     1807.92     1923.08     81.63 o 
  -4   5  12      147.41      166.34     46.94 o 
  -3   5  12    19237.55    18623.78    288.64 o 
  -2   5  12     2799.14     2863.04    104.58 o 
  -1   5  12     7900.51     7835.08    165.81 o 
   0   5  12     2707.86     2943.99    105.87 o 
   1   5  12    19203.44    19167.79    296.99 o 
   2   5  12      184.10      118.08     55.09 o 
   3   5  12    13609.48    13431.67    235.84 o 
   4   5  12     1181.45     1039.95     80.11 o 
   5   5  12      109.29       64.78     53.49 o 
   6   5  12      999.14      781.69     76.46 o 
   7   5  12    28008.12    27628.48    405.04 o 
   8   5  12      126.90       21.77     87.40 o 
   9   5  12     4356.22     4334.43    171.74 o 
  10   5  12     3696.06     3683.84    171.60 o 
  11   5  12    15176.24    15101.75    521.28 o 
  12   5  12      107.11      -82.92     82.92 o 
  13   5  12    12523.23    12500.50    321.14 o 
  14   5  12      984.02      882.51    135.86 o 
  15   5  12       65.75      -90.38     90.38 o 
  16   5  12       37.13     -115.07    123.27 o 
 -18   6  12     5523.32     5540.73    346.91 o 
 -17   6  12     4283.11     4401.85    229.59 o 
 -16   6  12     1092.86     1112.11    125.52 o 
 -15   6  12     8777.91     8947.43    246.91 o 
 -14   6  12     2850.96     3262.25    165.88 o 
 -13   6  12       65.55      -81.47     81.47 o 
 -12   6  12     4752.69     4798.75    218.73 o 
 -11   6  12     7703.13     7520.32    205.97 o 
 -10   6  12      794.50      743.57     91.74 o 
  -9   6  12     8354.15     8392.28    210.35 o 
  -8   6  12     8290.64     8329.03    183.41 o 
  -7   6  12     3334.19     3585.91    121.43 o 
  -6   6  12     1271.44     1267.24    103.92 o 
  -5   6  12    19550.98    19293.01    340.63 o 
  -4   6  12     3224.48     3267.47    116.56 o 
  -3   6  12       29.30      -14.15     51.75 o 
  -2   6  12     3449.73     3522.65    116.64 o 
  -1   6  12    10434.07    10661.68    205.92 o 
   0   6  12     2928.18     2902.16    110.93 o 
   1   6  12     7830.00     7840.06    173.38 o 
   2   6  12     5585.25     5664.69    147.70 o 
   3   6  12     9189.05     8933.59    190.32 o 
   4   6  12     2153.52     2064.05    104.74 o 
   5   6  12    24127.91    24570.55    372.93 o 
   6   6  12     6405.25     6273.89    176.51 o 
   7   6  12       24.66      -61.25     61.25 o 
   8   6  12     2694.11     2979.14    158.15 o 
   9   6  12    19452.86    19474.16    407.89 o 
  10   6  12      128.61       -5.13     87.53 o 
  11   6  12     3753.50     3662.98    205.91 o 
  12   6  12     7114.06     7088.84    261.31 o 
  13   6  12     1165.15     1067.44    134.43 o 
  14   6  12      466.44      404.98    120.66 o 
  15   6  12     7947.07     7743.58    269.69 o 
 -16   7  12     4714.36     5232.80    213.32 o 
 -15   7  12      113.10      -92.50     92.50 o 
 -14   7  12     2834.00     2746.86    162.22 o 
 -13   7  12     4306.13     4098.89    178.01 o 
 -12   7  12     2659.98     2533.02    169.41 o 
 -11   7  12     2103.63     2213.72    137.23 o 
 -10   7  12     9882.20     9449.12    266.11 o 
  -9   7  12     4344.67     4295.79    182.22 o 
  -8   7  12       12.00      -65.25     65.25 o 
  -7   7  12     4453.94     4463.70    154.89 o 
  -6   7  12    14583.94    13900.08    285.35 o 
  -5   7  12      764.78      908.26     93.97 o 
  -4   7  12    12471.71    11856.34    255.37 o 
  -3   7  12    14744.54    14109.13    284.38 o 
  -2   7  12     3006.02     2989.80    117.72 o 
  -1   7  12     2731.92     2686.94    116.20 o 
   0   7  12    16764.84    16423.32    263.10 o 
   1   7  12     7036.68     6907.52    170.66 o 
   2   7  12      454.28      265.44     69.18 o 
   3   7  12    10557.35    10240.56    220.01 o 
   4   7  12    18292.52    17632.81    331.86 o 
   5   7  12      779.24      730.62     91.93 o 
   6   7  12     3740.47     3586.18    161.87 o 
   7   7  12     6188.81     5758.71    180.10 o 
   8   7  12     4933.82     4980.40    197.69 o 
   9   7  12     3000.96     3043.92    184.06 o 
  10   7  12     9459.10     9453.68    279.71 o 
  11   7  12     1717.05     1771.92    151.52 o 
  12   7  12        2.85      -98.83     98.83 o 
  13   7  12     3039.26     3236.46    198.62 o 
 -14   8  12     8360.43     8158.70    277.08 o 
 -13   8  12      301.79       89.91    105.69 o 
 -12   8  12    13217.37    13417.03    345.40 o 
 -11   8  12      984.53     1090.29    134.11 o 
 -10   8  12     1013.11      949.50    151.78 o 
  -9   8  12      685.98      615.83    115.21 o 
  -8   8  12    16698.41    17154.23    389.52 o 
  -7   8  12     1144.02     1165.22    108.24 o 
  -6   8  12     1863.22     2086.44    129.70 o 
  -5   8  12      366.87      258.61     80.21 o 
  -4   8  12     7129.07     7558.99    231.48 o 
  -3   8  12      136.46      -38.32     71.73 o 
  -2   8  12    17758.70    18306.02    348.95 o 
  -1   8  12     2146.96     2061.61    126.13 o 
   0   8  12     1826.92     1861.19    123.15 o 
   1   8  12      115.73      121.92     74.91 o 
   2   8  12    19762.01    19290.25    359.51 o 
   3   8  12      471.74      507.42     88.63 o 
   4   8  12     2479.42     2513.63    137.42 o 
   5   8  12      180.20       73.46     75.73 o 
   6   8  12     5954.69     6057.63    204.83 o 
   7   8  12       80.74       33.08     91.38 o 
   8   8  12    14063.66    14172.29    357.00 o 
   9   8  12     1030.48      927.16    130.24 o 
  10   8  12      348.08      250.75    112.58 o 
  11   8  12      518.39      304.49    118.87 o 
 -12   9  12     3175.14     3501.34    209.54 o 
 -11   9  12      115.94      -58.18    110.38 o 
 -10   9  12    12200.58    11897.17    331.80 o 
  -9   9  12      692.12      598.02    120.53 o 
  -8   9  12       46.74      -93.14     93.14 o 
  -7   9  12      324.81      179.18     95.30 o 
  -6   9  12    11890.14    12230.02    333.80 o 
  -5   9  12      247.55       81.70     87.19 o 
  -4   9  12     7064.82     6595.44    204.67 o 
  -3   9  12      429.35      262.99     91.75 o 
  -2   9  12     3822.67     3941.61    206.14 o 
  -1   9  12      135.31      139.28    130.06 o 
   0   9  12    13070.85    12478.14    345.05 o 
   1   9  12      475.13      376.75    101.70 o 
   2   9  12        8.06      -56.04     82.73 o 
   3   9  12       93.56       22.13    110.53 o 
   4   9  12    10687.50    11333.54    274.32 o 
   5   9  12       49.19       61.16     87.43 o 
   6   9  12     7057.76     6989.91    244.71 o 
   7   9  12      273.26       94.51    102.00 o 
   8   9  12     3586.00     3610.84    202.08 o 
   9   9  12      127.26       11.65    105.68 o 
  -8  10  12     9160.81     9633.63    306.00 o 
  -7  10  12      224.15       82.78    149.39 o 
  -6  10  12     1431.94     1349.90    171.20 o 
  -5  10  12     3679.25     3787.77    181.01 o 
  -4  10  12     7124.03     6818.29    312.50 o 
  -3  10  12        0.78     -140.97    140.97 o 
  -2  10  12     9105.54     9389.61    287.56 o 
  -1  10  12     1460.59     1712.15    154.98 o 
   0  10  12      343.15      373.51    116.41 o 
   1  10  12     1497.73     1894.46    187.08 o 
   2  10  12    11349.92    11357.40    324.43 o 
   3  10  12     2699.96     2807.09    185.90 o 
   4  10  12     4786.85     4935.29    227.44 o 
   5  10  12     1464.13     1083.26    167.59 o 
 -21   0  13    11802.61    12765.97    488.43 o 
 -19   0  13     1699.98     1828.40    212.09 o 
 -17   0  13    23115.90    24232.84    543.49 o 
 -15   0  13     5638.44     5435.11    217.90 o 
 -13   0  13    19286.04    18429.70    352.23 o 
 -11   0  13    11009.29    10852.75    239.39 o 
  -9   0  13     2228.27     2200.28    106.96 o 
  -7   0  13    21856.80    21302.56    361.63 o 
  -5   0  13    15327.78    16336.15    290.28 o 
  -3   0  13    49760.54    51465.82    748.84 o 
  -1   0  13    33504.00    33909.65    676.46 o 
   1   0  13     1779.72     1874.01    115.80 o 
   3   0  13    40631.91    41010.40    705.09 o 
   5   0  13     6818.44     6905.62    216.91 o 
   7   0  13    29455.06    31300.58    586.27 o 
   9   0  13    22642.02    22894.77    413.21 o 
  11   0  13      647.71      822.04    111.51 o 
  13   0  13    29179.38    29336.76    787.28 o 
  15   0  13     5963.02     6364.46    304.74 o 
  17   0  13    10694.30    10817.82    422.69 o 
 -21   1  13     1932.82     1743.44    164.60 o 
 -20   1  13       32.54       13.44    101.58 o 
 -19   1  13    11087.75    11600.76    279.64 o 
 -18   1  13     2079.90     2064.81    168.43 o 
 -17   1  13      255.00      179.70     82.81 o 
 -16   1  13      471.66      326.99     87.49 o 
 -15   1  13    12533.64    12367.69    238.74 o 
 -14   1  13     1648.18     1791.41    170.53 o 
 -13   1  13    15018.96    14851.50    234.81 o 
 -12   1  13     3167.98     2975.62     92.68 o 
 -11   1  13     9932.26     9266.53    154.38 o 
 -10   1  13      677.59      623.42     53.36 o 
  -9   1  13    18184.08    17816.53    255.32 o 
  -8   1  13      946.85      934.08     55.14 o 
  -7   1  13      836.13      793.47     51.86 o 
  -6   1  13     3869.17     3605.87     83.93 o 
  -5   1  13    34534.48    35089.39    382.35 o 
  -4   1  13     2346.49     2432.38     69.06 o 
  -3   1  13    17589.66    17751.85    216.97 o 
  -2   1  13     3988.05     4207.52     85.03 o 
  -1   1  13    19662.61    19673.72    233.54 o 
   0   1  13     4539.43     5158.61    123.19 o 
   1   1  13    37372.55    37189.20    399.61 o 
   2   1  13      734.99      726.05     44.86 o 
   3   1  13       32.58      -24.29     30.67 o 
   4   1  13     5991.09     6092.30    109.64 o 
   5   1  13    38731.43    38751.84    425.02 o 
   6   1  13     1194.23     1209.09     71.06 o 
   7   1  13    17763.36    17954.07    236.65 o 
   8   1  13     7008.96     6743.00    129.38 o 
   9   1  13     9763.10     9575.43    162.64 o 
  10   1  13     3062.57     3162.22    110.48 o 
  11   1  13    16917.23    17095.38    266.36 o 
  12   1  13     2934.83     2995.11    121.67 o 
  13   1  13      612.60      554.95     83.98 o 
  14   1  13     3354.18     3539.47    158.88 o 
  15   1  13    12660.22    11994.12    265.43 o 
  16   1  13      375.91      200.32     83.96 o 
  17   1  13     5645.78     5338.20    248.41 o 
  18   1  13     2231.57     2138.01    191.84 o 
 -21   2  13     5880.23     6126.17    223.84 o 
 -20   2  13     6494.21     6649.56    225.15 o 
 -19   2  13      718.14      486.17    109.85 o 
 -18   2  13     6035.58     5533.38    192.84 o 
 -17   2  13     8553.68     8308.40    226.72 o 
 -16   2  13     1449.98     1346.68    113.10 o 
 -15   2  13     1018.28      930.59    116.23 o 
 -14   2  13     7245.66     7258.63    255.06 o 
 -13   2  13    10022.96     9772.24    183.52 o 
 -12   2  13      131.51       49.37     52.82 o 
 -11   2  13    15892.98    15403.55    305.91 o 
 -10   2  13    13638.15    13159.40    191.78 o 
  -9   2  13     3448.33     3339.33     90.66 o 
  -8   2  13     5723.77     5358.91    109.38 o 
  -7   2  13    21391.70    20290.59    252.11 o 
  -6   2  13     3514.78     3268.59     83.08 o 
  -5   2  13     2765.49     2682.52     75.38 o 
  -4   2  13    27239.15    26625.34    302.65 o 
  -3   2  13    13310.98    12769.06    177.23 o 
  -2   2  13      862.50      769.38     40.99 o 
  -1   2  13    21856.97    22071.99    280.94 o 
   0   2  13    21621.97    21205.28    273.02 o 
   1   2  13     1092.93     1061.55     56.30 o 
   2   2  13    11815.32    11545.99    243.46 o 
   3   2  13    20856.59    19776.00    278.62 o 
   4   2  13     2200.66     2167.91    109.97 o 
   5   2  13     2106.41     2011.34     80.74 o 
   6   2  13    15439.24    15299.00    243.61 o 
   7   2  13     4894.87     4642.37    131.53 o 
   8   2  13      513.28      562.33     61.76 o 
   9   2  13    10541.55    10180.23    211.19 o 
  10   2  13    10219.81    10112.08    187.91 o 
  11   2  13      221.93      158.61     62.71 o 
  12   2  13     4238.09     4163.92    136.60 o 
  13   2  13    10114.22     9687.88    282.67 o 
  14   2  13     4860.72     4597.05    164.58 o 
  15   2  13     1445.61     1406.96    128.06 o 
  16   2  13     5942.33     5717.33    280.86 o 
  17   2  13     3273.40     3400.90    188.14 o 
 -20   3  13     1100.68      999.52    138.35 o 
 -19   3  13     4047.48     4329.04    215.01 o 
 -18   3  13     7858.69     8226.61    281.16 o 
 -17   3  13      829.66      666.29    118.89 o 
 -16   3  13    11607.86    11102.93    324.95 o 
 -15   3  13     3766.92     3907.69    145.44 o 
 -14   3  13     2130.28     2181.33    168.23 o 
 -13   3  13     2413.29     2463.70    125.62 o 
 -12   3  13    21938.34    20132.65    632.68 o 
 -11   3  13     2190.14     2195.58    121.62 o 
 -10   3  13     5112.45     4696.28    142.09 o 
  -9   3  13    10771.07    10352.33    204.65 o 
  -8   3  13    15989.65    15487.28    334.96 o 
  -7   3  13      619.95      531.64     51.73 o 
  -6   3  13    23556.37    22571.96    296.80 o 
  -5   3  13     5313.38     4972.96    111.17 o 
  -4   3  13      680.60      648.70     52.43 o 
  -3   3  13     1741.01     1523.47     65.65 o 
  -2   3  13    21985.05    21253.01    310.22 o 
  -1   3  13      253.16      135.52     48.48 o 
   0   3  13     2679.75     2620.11     94.52 o 
   1   3  13     6455.26     6283.84    141.25 o 
   2   3  13    21779.80    21017.63    277.82 o 
   3   3  13      834.54      841.04     57.37 o 
   4   3  13    16166.60    16386.85    247.11 o 
   5   3  13     4568.01     4244.73    108.02 o 
   6   3  13     1644.70     1582.00     93.61 o 
   7   3  13      794.53      715.38     64.00 o 
   8   3  13     7815.91     8150.14    161.49 o 
   9   3  13     2538.99     2524.61    100.68 o 
  10   3  13     2556.30     2637.21    114.75 o 
  11   3  13     2736.44     2957.55    121.92 o 
  12   3  13    10388.13    10688.45    221.07 o 
  13   3  13     1335.67     1256.14    107.78 o 
  14   3  13     8365.37     7974.25    217.33 o 
  15   3  13     4571.51     4679.25    194.63 o 
  16   3  13      712.42      654.06    118.16 o 
  17   3  13     2765.71     3180.00    190.12 o 
 -19   4  13        4.80      -80.20    127.66 o 
 -18   4  13     6630.37     7014.13    286.63 o 
 -17   4  13      315.73      117.02    104.65 o 
 -16   4  13     5837.25     5920.25    224.87 o 
 -15   4  13      605.70      302.26    104.71 o 
 -14   4  13    17245.37    17430.33    337.55 o 
 -13   4  13       41.30       58.77     70.50 o 
 -12   4  13      248.59      221.75     75.65 o 
 -11   4  13      663.18      624.24     86.43 o 
 -10   4  13    31911.58    31133.29    436.85 o 
  -9   4  13      137.31        4.34     56.06 o 
  -8   4  13    17461.60    17576.00    269.46 o 
  -7   4  13       75.32       57.06     49.32 o 
  -6   4  13    12333.67    12043.62    194.14 o 
  -5   4  13      290.97      214.31     55.58 o 
  -4   4  13    35145.49    33869.12    410.76 o 
  -3   4  13      598.39      534.13     64.02 o 
  -2   4  13      480.94      451.24     75.78 o 
  -1   4  13      690.54      653.13     68.41 o 
   0   4  13    50671.75    50539.85    636.07 o 
   1   4  13      229.03       99.85     51.74 o 
   2   4  13    25114.54    25763.96    370.88 o 
   3   4  13     1305.32     1393.37     83.75 o 
   4   4  13     5794.10     5596.24    143.42 o 
   5   4  13     3387.69     3234.66    116.00 o 
   6   4  13    36374.68    36595.52    574.93 o 
   7   4  13      640.28      597.17     78.36 o 
   8   4  13      164.80      104.70     62.15 o 
   9   4  13       14.74        5.60     60.99 o 
  10   4  13    13127.00    13305.77    247.43 o 
  11   4  13      183.68       73.41     68.98 o 
  12   4  13    11826.31    11856.04    506.04 o 
  13   4  13      221.87      117.93     79.20 o 
  14   4  13     3258.68     3282.82    158.15 o 
  15   4  13      207.27      109.68    117.10 o 
  16   4  13    10044.63     9930.09    346.66 o 
 -18   5  13     5568.22     6006.92    251.72 o 
 -17   5  13        0.35        6.52    122.59 o 
 -16   5  13    11947.17    11645.55    282.65 o 
 -15   5  13      354.37      196.02     93.53 o 
 -14   5  13      686.01      536.45     96.43 o 
 -13   5  13      478.75      403.67     87.54 o 
 -12   5  13    17001.06    17469.50    335.78 o 
 -11   5  13      248.61      125.25     74.66 o 
 -10   5  13      651.04      646.99     86.60 o 
  -9   5  13      400.04      357.43     69.21 o 
  -8   5  13     3446.40     3321.63    120.42 o 
  -7   5  13      420.25      385.52     64.21 o 
  -6   5  13    14190.70    13500.07    215.24 o 
  -5   5  13     3602.26     3410.97    116.70 o 
  -4   5  13       56.51       73.51     54.31 o 
  -3   5  13     1304.91     1266.35     84.29 o 
  -2   5  13    21498.39    21169.20    322.21 o 
  -1   5  13     2264.47     2309.53    114.41 o 
   0   5  13     4532.73     4318.18    126.82 o 
   1   5  13      926.51      902.12     75.10 o 
   2   5  13    14957.99    14064.80    245.94 o 
   3   5  13      174.27      192.47     59.97 o 
   4   5  13     9068.77     9025.23    201.70 o 
   5   5  13     2501.13     2577.57    113.76 o 
   6   5  13      179.86      219.29     66.52 o 
   7   5  13      274.57      223.24     67.55 o 
   8   5  13    24639.04    24992.83    419.58 o 
   9   5  13      462.22      364.45     92.40 o 
  10   5  13     6053.94     5716.29    203.74 o 
  11   5  13      124.69       39.30     86.73 o 
  12   5  13    10852.08    10842.26    294.38 o 
  13   5  13       27.17      -87.67     87.67 o 
  14   5  13     9500.65     9308.24    281.78 o 
  15   5  13      445.44      443.48    121.37 o 
 -17   6  13     5848.19     6139.12    254.35 o 
 -16   6  13     5444.91     5363.80    203.34 o 
 -15   6  13      877.06      631.07    110.59 o 
 -14   6  13    10764.17    10354.98    263.02 o 
 -13   6  13     3008.78     2754.38    156.67 o 
 -12   6  13        9.13      -76.47     76.47 o 
 -11   6  13     2785.74     2895.46    145.65 o 
 -10   6  13    11012.89    11945.66    264.11 o 
  -9   6  13      408.37      239.31     79.37 o 
  -8   6  13     4512.73     4451.44    156.37 o 
  -7   6  13     4729.76     4573.93    154.14 o 
  -6   6  13     7600.19     7256.27    192.79 o 
  -5   6  13     4018.89     3825.00    145.21 o 
  -4   6  13    21289.53    21438.49    333.04 o 
  -3   6  13     5835.65     5621.92    149.08 o 
  -2   6  13     2653.16     2701.50    113.71 o 
  -1   6  13     2077.31     2254.56    105.06 o 
   0   6  13    19203.85    18801.05    304.57 o 
   1   6  13      522.55      512.95     71.91 o 
   2   6  13     4529.61     4470.37    135.88 o 
   3   6  13     5292.19     5122.23    146.72 o 
   4   6  13     7121.49     6837.15    239.26 o 
   5   6  13     1405.39     1310.09     94.11 o 
   6   6  13    12164.85    12466.57    265.00 o 
   7   6  13     4363.76     4478.82    160.94 o 
   8   6  13      233.61       54.34     86.10 o 
   9   6  13     4333.65     4386.80    186.45 o 
  10   6  13    14036.92    13364.40    330.86 o 
  11   6  13      225.77      137.31     99.61 o 
  12   6  13     7967.53     8256.37    263.23 o 
  13   6  13     5835.81     5854.04    230.45 o 
  14   6  13     4018.09     4371.15    238.61 o 
 -16   7  13     2356.91     2687.33    171.92 o 
 -15   7  13     4345.32     4497.03    197.36 o 
 -14   7  13      366.91      302.93    109.10 o 
 -13   7  13     5495.54     5219.38    212.79 o 
 -12   7  13     4339.07     4293.40    200.02 o 
 -11   7  13     2461.47     2486.93    163.30 o 
 -10   7  13     1237.89     1033.22    123.88 o 
  -9   7  13    13207.90    13152.61    325.00 o 
  -8   7  13     4806.19     4691.00    205.71 o 
  -7   7  13      198.21      145.92     74.34 o 
  -6   7  13     5334.28     4978.86    167.78 o 
  -5   7  13    15565.86    15206.05    310.39 o 
  -4   7  13     2268.62     2185.86    126.13 o 
  -3   7  13     6364.57     6393.34    186.32 o 
  -2   7  13     7762.53     7724.36    181.21 o 
  -1   7  13     4967.85     4834.60    144.83 o 
   0   7  13     3679.62     3776.16    159.17 o 
   1   7  13    23118.39    22843.67    361.26 o 
   2   7  13     6633.97     6061.40    163.70 o 
   3   7  13       14.08      -58.82     58.82 o 
   4   7  13     7315.10     7046.55    201.87 o 
   5   7  13    15573.65    15064.18    306.23 o 
   6   7  13      162.38      138.46     78.25 o 
   7   7  13     7235.19     7024.34    203.61 o 
   8   7  13     3666.42     3619.99    181.02 o 
   9   7  13     3764.27     3669.15    191.26 o 
  10   7  13     2052.57     1985.44    156.12 o 
  11   7  13     9628.61     9720.10    292.15 o 
  12   7  13      927.03      846.06    133.74 o 
  13   7  13       65.49       63.85    114.42 o 
 -14   8  13     1208.16     1040.14    206.84 o 
 -13   8  13     7044.16     7028.88    455.70 o 
 -12   8  13      180.54      -19.38    192.64 o 
 -11   8  13     8595.47     8210.32    266.64 o 
 -10   8  13      689.77      584.10    113.25 o 
  -9   8  13      773.82      765.02    119.90 o 
  -8   8  13      544.11      329.37    108.61 o 
  -7   8  13    15580.67    16244.00    301.34 o 
  -6   8  13      533.70      367.22     91.01 o 
  -5   8  13     2419.24     2599.27    141.28 o 
  -4   8  13      286.57      441.31     89.39 o 
  -3   8  13     8407.35     8416.24    223.41 o 
  -2   8  13        2.86      -71.54     71.54 o 
  -1   8  13    15233.20    15121.63    312.44 o 
   0   8  13     2040.34     1984.63    125.47 o 
   1   8  13       67.89        8.48     70.90 o 
   2   8  13       57.56        0.24     72.74 o 
   3   8  13    13204.69    13382.12    289.97 o 
   4   8  13     2495.57     2591.34    141.71 o 
   5   8  13     2376.89     2382.89    158.60 o 
   6   8  13     1281.14     1278.73    138.54 o 
   7   8  13     6474.63     6210.61    228.18 o 
   8   8  13      398.71      214.37    103.61 o 
   9   8  13     9631.33     9457.87    289.46 o 
  10   8  13      781.41      796.61    128.11 o 
  11   8  13      848.69      820.86    148.04 o 
 -11   9  13     3092.94     3345.06    203.11 o 
 -10   9  13       11.47      -97.61     97.61 o 
  -9   9  13    15047.32    15286.09    412.23 o 
  -8   9  13       62.54      -30.30    132.43 o 
  -7   9  13      124.76       32.55    102.64 o 
  -6   9  13      394.10      424.72     99.74 o 
  -5   9  13    11584.89    11590.28    280.15 o 
  -4   9  13       25.22      -52.72     81.01 o 
  -3   9  13     7470.04     7614.86    248.55 o 
  -2   9  13      314.95      338.21     93.62 o 
  -1   9  13     4021.18     3974.61    194.42 o 
   0   9  13      146.88      -90.41     90.41 o 
   1   9  13    10902.15    10936.39    303.91 o 
   2   9  13       51.41      -82.28     82.28 o 
   3   9  13      105.68      -55.00     81.10 o 
   4   9  13      861.82      826.02    113.16 o 
   5   9  13    12699.71    13214.53    306.32 o 
   6   9  13       95.57      -45.29     99.75 o 
   7   9  13     6094.76     6184.06    239.15 o 
   8   9  13      622.14      644.89    131.60 o 
  -7  10  13    10624.87    11196.63    332.91 o 
  -6  10  13     1634.43     1865.28    168.68 o 
  -5  10  13     2610.00     2679.75    165.72 o 
  -4  10  13     2808.65     2765.50    182.33 o 
  -3  10  13     6636.94     6686.17    286.67 o 
  -2  10  13       14.99     -102.76    102.76 o 
  -1  10  13     7080.37     7210.41    259.87 o 
   0  10  13     1108.59     1175.92    144.60 o 
   1  10  13      373.84      235.44    116.86 o 
   2  10  13      963.52      858.89    138.01 o 
   3  10  13    11350.21    11160.07    357.85 o 
   4  10  13     2333.34     2466.81    182.19 o 
 -20   0  14     4633.18     4842.81    432.78 o 
 -18   0  14     3210.47     3352.93    253.47 o 
 -16   0  14    22124.13    23226.46    955.91 o 
 -14   0  14      570.48      623.55    137.84 o 
 -12   0  14    12232.05    12307.07    267.11 o 
 -10   0  14    20615.66    19404.50    354.49 o 
  -8   0  14     2173.27     2298.24    107.83 o 
  -6   0  14    35246.11    34831.26    588.25 o 
  -4   0  14     5537.65     5683.79    147.32 o 
  -2   0  14    38561.86    40502.80    611.24 o 
   0   0  14    18696.86    18428.75    480.16 o 
   2   0  14     1404.06     1331.40     81.65 o 
   4   0  14    68381.92    71499.57   1249.08 o 
   6   0  14    15541.41    16532.42    315.48 o 
   8   0  14    28808.31    28482.50    758.22 o 
  10   0  14    23880.65    24951.21    452.33 o 
  12   0  14       37.87      -23.81    155.24 o 
  14   0  14    21051.10    22407.27    634.15 o 
  16   0  14     5412.40     5675.00    302.36 o 
 -21   1  14     1578.39     1737.57    219.22 o 
 -20   1  14     2162.55     2584.37    177.04 o 
 -19   1  14       26.07      -59.23     89.18 o 
 -18   1  14    14592.69    14278.70    322.07 o 
 -17   1  14     2498.20     2528.20    142.57 o 
 -16   1  14       63.98       76.24     75.38 o 
 -15   1  14      808.79      823.68     87.64 o 
 -14   1  14    11973.57    12053.63    232.34 o 
 -13   1  14       13.57      -53.37     53.37 o 
 -12   1  14     8108.51     7679.46    143.84 o 
 -11   1  14     1135.76     1141.56     67.07 o 
 -10   1  14     4616.76     4271.83    102.54 o 
  -9   1  14      101.28      -19.80     40.87 o 
  -8   1  14    23467.47    22803.87    277.08 o 
  -7   1  14     4889.01     4652.95     99.04 o 
  -6   1  14       87.91       31.71     37.45 o 
  -5   1  14     7770.12     7851.33    148.33 o 
  -4   1  14    39751.77    39535.10    425.14 o 
  -3   1  14     2827.66     2999.63     76.27 o 
  -2   1  14    17503.49    17611.72    218.40 o 
  -1   1  14     5221.94     5278.32     97.23 o 
   0   1  14    11826.77    11492.66    158.30 o 
   1   1  14     7939.65     7931.89    124.41 o 
   2   1  14    13022.98    12029.55    166.55 o 
   3   1  14     3292.02     3068.68     78.65 o 
   4   1  14     3128.90     3202.77     82.24 o 
   5   1  14     4146.32     3979.73    122.38 o 
   6   1  14    24664.26    24400.29    326.16 o 
   7   1  14      312.17      226.46     52.05 o 
   8   1  14     6578.99     6466.57    144.26 o 
   9   1  14     2890.08     3036.44    108.77 o 
  10   1  14     5334.49     5265.90    137.01 o 
  11   1  14      174.00      118.03     58.30 o 
  12   1  14    14759.11    15439.57    275.25 o 
  13   1  14      767.38      728.03     91.69 o 
  14   1  14       83.29       58.05     74.39 o 
  15   1  14     1706.79     1403.49    129.55 o 
  16   1  14    13403.74    13976.53    343.95 o 
  17   1  14       75.57      -70.13    111.52 o 
 -20   2  14     6947.07     7190.54    260.56 o 
 -19   2  14     7427.28     7677.98    232.81 o 
 -18   2  14     3053.58     3198.69    164.02 o 
 -17   2  14     4056.79     4351.71    174.83 o 
 -16   2  14    10579.45    10140.88    252.96 o 
 -15   2  14     4849.46     4832.51    168.39 o 
 -14   2  14     3873.61     3883.45    137.42 o 
 -13   2  14    11155.73    11472.56    204.68 o 
 -12   2  14    13063.60    12967.70    215.93 o 
 -11   2  14      837.98      808.48     87.73 o 
 -10   2  14    14273.07    13496.92    198.83 o 
  -9   2  14    11438.75    10974.33    170.77 o 
  -8   2  14     1421.66     1338.03     79.63 o 
  -7   2  14     8747.83     8417.73    206.07 o 
  -6   2  14    25306.96    23786.04    358.63 o 
  -5   2  14     2408.14     2230.48    108.83 o 
  -4   2  14     4292.09     4040.45     96.17 o 
  -3   2  14    16266.77    15578.18    276.84 o 
  -2   2  14    10499.91     9848.19    206.77 o 
  -1   2  14      640.89      808.34     64.58 o 
   0   2  14    17342.29    16911.13    233.85 o 
   1   2  14     9472.07     9241.12    155.92 o 
   2   2  14     1909.70     1884.13     75.73 o 
   3   2  14     5335.30     5138.43    115.51 o 
   4   2  14    22125.10    21557.22    423.44 o 
   5   2  14     2646.27     2402.39     91.50 o 
   6   2  14     5243.76     5034.74    132.84 o 
   7   2  14    10652.99    10761.26    201.11 o 
   8   2  14     7897.15     7847.71    170.08 o 
   9   2  14       28.11      -50.47     52.63 o 
  10   2  14    17114.90    16715.85    321.24 o 
  11   2  14     7481.41     7807.95    185.25 o 
  12   2  14       36.45       54.54     65.49 o 
  13   2  14     3857.39     4044.31    145.98 o 
  14   2  14    11748.29    11606.99    263.94 o 
  15   2  14      970.82      990.43    162.03 o 
  16   2  14     2816.25     3029.75    174.59 o 
  17   2  14     5574.37     5458.64    261.63 o 
 -20   3  14       54.60     -107.91    107.91 o 
 -19   3  14     1164.21     1044.81    165.42 o 
 -18   3  14     3611.05     3956.13    205.65 o 
 -17   3  14     5732.77     6119.20    227.56 o 
 -16   3  14       13.23      -87.18     87.18 o 
 -15   3  14     9327.58     9032.94    227.06 o 
 -14   3  14     1115.53     1083.26    101.81 o 
 -13   3  14      601.90      540.25     83.70 o 
 -12   3  14     1228.65     1167.87     96.02 o 
 -11   3  14    31861.38    30663.47    424.35 o 
 -10   3  14      831.49      779.44     68.52 o 
  -9   3  14     3944.20     3757.70    109.80 o 
  -8   3  14     8703.31     8231.15    157.71 o 
  -7   3  14    12582.59    12128.08    196.75 o 
  -6   3  14      779.08      741.27     61.03 o 
  -5   3  14    17866.11    16753.42    239.52 o 
  -4   3  14     9641.50     9656.84    235.13 o 
  -3   3  14      625.13      610.55     50.21 o 
  -2   3  14     2144.03     2191.63     94.55 o 
  -1   3  14    21552.54    20595.15    308.63 o 
   0   3  14     3903.48     3670.81    146.72 o 
   1   3  14     5118.97     4870.07    129.75 o 
   2   3  14     7279.56     6960.16    158.01 o 
   3   3  14    20858.03    20350.25    311.57 o 
   4   3  14     1276.93     1394.72     71.75 o 
   5   3  14     7630.01     7468.59    148.85 o 
   6   3  14     6653.17     6212.47    137.81 o 
   7   3  14      748.50      744.78     66.77 o 
   8   3  14     1693.41     1703.48     88.06 o 
   9   3  14    20325.94    20342.84    298.63 o 
  10   3  14      812.78      833.52     82.39 o 
  11   3  14     1558.20     1689.91    103.96 o 
  12   3  14     3106.68     3114.99    135.56 o 
  13   3  14     7984.67     7744.24    212.54 o 
  14   3  14        4.68      -55.81    101.59 o 
  15   3  14    11115.89    11532.09    315.71 o 
  16   3  14     1841.57     1668.52    150.76 o 
 -19   4  14     9730.49     9630.94    304.81 o 
 -18   4  14        6.58     -142.75    142.75 o 
 -17   4  14     7268.24     6929.32    244.62 o 
 -16   4  14       41.52      -95.44     95.44 o 
 -15   4  14     4987.68     4981.50    179.72 o 
 -14   4  14      102.16        6.46     74.57 o 
 -13   4  14    19240.81    18952.96    353.80 o 
 -12   4  14     1022.89      865.95     98.04 o 
 -11   4  14     1237.30     1347.64    103.86 o 
 -10   4  14       17.83      -39.97     54.91 o 
  -9   4  14    39783.29    39020.21    522.64 o 
  -8   4  14    10991.87    10815.99    189.95 o 
  -7   4  14    26688.28    26229.04    345.40 o 
  -6   4  14     4719.01     4621.86    116.16 o 
  -5   4  14     6008.69     6036.63    130.44 o 
  -4   4  14      271.49      207.52     66.94 o 
  -3   4  14    45260.68    44719.30    577.88 o 
  -2   4  14      804.51      801.58     73.90 o 
  -1   4  14     1411.77     1302.98     82.82 o 
   0   4  14      433.28      336.97     62.25 o 
   1   4  14    47032.69    46741.39    602.60 o 
   2   4  14      764.74      788.39     74.94 o 
   3   4  14    13036.14    12758.40    232.46 o 
   4   4  14      463.48      335.05     65.94 o 
   5   4  14     5878.59     5688.07    150.78 o 
   6   4  14      127.48      178.26     62.36 o 
   7   4  14    25051.15    24452.52    374.88 o 
   8   4  14     3288.45     3398.35    130.26 o 
   9   4  14      368.87      286.06     72.44 o 
  10   4  14       53.25       36.56     72.82 o 
  11   4  14    17454.79    18599.98    396.91 o 
  12   4  14       39.73       15.92     89.30 o 
  13   4  14    10758.34    10993.53    300.77 o 
  14   4  14       12.72      -92.33     92.33 o 
  15   4  14     4351.31     4271.46    267.41 o 
  16   4  14      375.26      280.53    138.14 o 
 -18   5  14      620.19      719.62    148.57 o 
 -17   5  14     6130.92     6132.07    282.01 o 
 -16   5  14      274.05       76.72     94.98 o 
 -15   5  14     9201.22     8820.13    375.35 o 
 -14   5  14      769.30      610.66    103.06 o 
 -13   5  14       36.05      -74.33     74.33 o 
 -12   5  14       90.37      142.72     80.34 o 
 -11   5  14    11611.73    11612.33    258.47 o 
 -10   5  14      152.23      -25.82     71.14 o 
  -9   5  14     2957.05     3209.99    126.96 o 
  -8   5  14      215.33      188.72     66.03 o 
  -7   5  14    13044.34    13169.06    267.63 o 
  -6   5  14      132.62        7.71     59.29 o 
  -5   5  14    13329.41    12711.37    232.94 o 
  -4   5  14     1231.39     1155.94     99.62 o 
  -3   5  14      878.39      840.76     78.74 o 
  -2   5  14       31.71      -61.88     61.88 o 
  -1   5  14    27183.62    27608.95    399.87 o 
   0   5  14     1551.19     1645.17     94.37 o 
   1   5  14     6569.67     6197.72    205.25 o 
   2   5  14     1834.61     2054.85    103.30 o 
   3   5  14    16314.54    16369.21    280.31 o 
   4   5  14      537.24      451.85     70.29 o 
   5   5  14    18352.33    18444.90    308.59 o 
   6   5  14     1316.69     1511.81     99.00 o 
   7   5  14     1413.38     1334.03    100.13 o 
   8   5  14     2134.26     2229.89    125.36 o 
   9   5  14    18495.75    18150.72    389.08 o 
  10   5  14      235.57      248.08     94.95 o 
  11   5  14     4033.25     4090.80    190.74 o 
  12   5  14      640.40      609.72    113.57 o 
  13   5  14    12135.27    12094.19    325.45 o 
  14   5  14       27.00      -20.69    101.46 o 
  15   5  14     8744.94     8878.98    287.74 o 
 -17   6  14     1760.70     2001.22    174.35 o 
 -16   6  14     3712.68     4022.84    191.40 o 
 -15   6  14     3058.50     3599.54    178.61 o 
 -14   6  14      274.62      221.61     94.03 o 
 -13   6  14    11251.36    11224.03    271.67 o 
 -12   6  14     2796.52     2919.89    152.69 o 
 -11   6  14       49.78      -77.39     84.89 o 
 -10   6  14     4860.02     4535.50    183.42 o 
  -9   6  14     9562.90     9219.90    228.32 o 
  -8   6  14      286.34      340.12     79.35 o 
  -7   6  14     3460.15     3610.63    147.72 o 
  -6   6  14     5772.83     5511.53    173.84 o 
  -5   6  14     7169.00     6581.74    186.48 o 
  -4   6  14     2536.99     2589.78    116.92 o 
  -3   6  14    12511.89    12542.75    236.91 o 
  -2   6  14     7073.81     7319.77    175.40 o 
  -1   6  14      999.27     1010.01     86.15 o 
   0   6  14     7044.78     6914.47    169.72 o 
   1   6  14    16372.33    16166.40    281.89 o 
   2   6  14       61.26      -63.11     63.11 o 
   3   6  14     5659.95     5517.50    175.03 o 
   4   6  14    12451.71    11722.15    235.35 o 
   5   6  14     2323.93     2423.09    127.39 o 
   6   6  14     1555.64     1586.25    114.69 o 
   7   6  14    15207.44    15350.40    311.23 o 
   8   6  14     7580.12     7109.98    231.95 o 
   9   6  14     2837.95     3083.64    186.69 o 
  10   6  14     3454.83     3863.70    193.96 o 
  11   6  14     6160.17     5998.88    224.04 o 
  12   6  14       58.07     -100.51    100.51 o 
  13   6  14     5610.84     5639.98    235.61 o 
  14   6  14     4640.85     4720.04    226.55 o 
 -15   7  14     2251.46     2384.68    176.10 o 
 -14   7  14     7525.20     7457.40    257.59 o 
 -13   7  14     1934.90     2124.77    279.88 o 
 -12   7  14     4680.08     4585.71    209.45 o 
 -11   7  14     3990.99     4346.83    201.33 o 
 -10   7  14     2844.81     2912.15    223.27 o 
  -9   7  14      616.21      404.62    105.04 o 
  -8   7  14    11309.14    11374.90    263.56 o 
  -7   7  14     4500.17     4486.87    166.80 o 
  -6   7  14      259.54      300.96     81.36 o 
  -5   7  14     5752.52     5582.45    179.76 o 
  -4   7  14    13203.40    13063.36    282.43 o 
  -3   7  14     1131.87     1256.43    108.39 o 
  -2   7  14     8705.02     9148.88    204.18 o 
  -1   7  14     6368.85     6525.16    171.06 o 
   0   7  14     4500.00     4379.86    135.52 o 
   1   7  14     1163.03     1130.92     92.96 o 
   2   7  14    13138.17    13501.46    260.01 o 
   3   7  14     2602.69     2703.27    128.41 o 
   4   7  14      170.26      117.89     73.58 o 
   5   7  14     3198.34     3104.93    190.77 o 
   6   7  14     7685.42     7608.38    212.97 o 
   7   7  14        9.49      -80.70     80.70 o 
   8   7  14     4436.71     4496.63    204.20 o 
   9   7  14     4164.46     4514.25    208.27 o 
  10   7  14     4708.47     4994.14    219.48 o 
  11   7  14     2040.91     1974.22    165.45 o 
  12   7  14    10606.78    10852.60    423.90 o 
 -13   8  14     1097.76      747.64    145.36 o 
 -12   8  14    10088.02    10197.23    328.16 o 
 -11   8  14      542.17      396.91    150.44 o 
 -10   8  14     9815.77     9671.41    291.23 o 
  -9   8  14      668.88      555.25    166.47 o 
  -8   8  14      808.75      917.53    124.84 o 
  -7   8  14      969.55      972.07    108.28 o 
  -6   8  14    12727.44    13002.22    293.36 o 
  -5   8  14      563.05      343.79     93.18 o 
  -4   8  14     1913.15     1891.53    140.62 o 
  -3   8  14      457.12      406.05     91.66 o 
  -2   8  14     9385.98     9485.04    242.42 o 
  -1   8  14      431.15      402.68     92.23 o 
   0   8  14    10398.53    10301.32    254.24 o 
   1   8  14     1403.90     1206.99    101.88 o 
   2   8  14     1104.12     1277.20    113.71 o 
   3   8  14      179.02      135.51     83.59 o 
   4   8  14    12585.90    12960.96    291.02 o 
   5   8  14     1768.88     1810.63    133.65 o 
   6   8  14     2212.26     2279.93    143.47 o 
   7   8  14      842.81      672.06    121.17 o 
   8   8  14     7036.50     7240.92    298.22 o 
   9   8  14      538.81      503.62    123.30 o 
  10   8  14    10432.65    10933.78    383.75 o 
 -11   9  14      390.82      248.33    144.42 o 
 -10   9  14     2489.39     2565.69    197.60 o 
  -9   9  14       36.38      -60.22    103.09 o 
  -8   9  14    12625.29    13607.27    361.16 o 
  -7   9  14       40.06      -63.60     97.67 o 
  -6   9  14       19.47      -87.28     87.28 o 
  -5   9  14      198.01      219.82     97.69 o 
  -4   9  14     9934.44     9751.00    259.74 o 
  -3   9  14      235.79      161.05     94.30 o 
  -2   9  14     7671.51     7386.34    225.98 o 
  -1   9  14      115.03      -56.38     93.78 o 
   0   9  14     4125.25     4422.59    210.39 o 
   1   9  14       48.70      -90.65     90.65 o 
   2   9  14     9527.23     9415.14    291.14 o 
   3   9  14      123.52       89.21    103.17 o 
   4   9  14       10.29      -47.55     84.59 o 
   5   9  14       84.96       55.94     91.92 o 
   6   9  14     8067.06     7999.32    312.50 o 
   7   9  14      396.65      193.58    118.38 o 
  -5  10  14     1691.08     1909.90    181.59 o 
  -4  10  14     3257.60     3139.86    196.35 o 
  -3  10  14     2295.67     2108.73    173.22 o 
  -2  10  14     9125.04     9042.34    350.16 o 
  -1  10  14        6.35     -115.31    115.31 o 
   0  10  14    10152.62    10300.38    314.24 o 
   1  10  14     2384.33     2809.65    265.00 o 
   2  10  14      164.31      122.57    188.35 o 
 -19   0  15     3687.54     3912.21    274.79 o 
 -17   0  15       56.61      -59.63    104.85 o 
 -15   0  15    16725.38    16776.54    414.67 o 
 -13   0  15     5200.55     5247.92    172.56 o 
 -11   0  15     8513.73     8208.10    208.39 o 
  -9   0  15    11965.42    11292.06    243.72 o 
  -7   0  15     2864.40     2938.72    118.69 o 
  -5   0  15    50259.67    50881.01    754.02 o 
  -3   0  15    17171.29    17357.66    308.83 o 
  -1   0  15    35937.75    37428.02    577.61 o 
   1   0  15    44878.36    45039.11    732.71 o 
   3   0  15      822.38      739.11     73.46 o 
   5   0  15    42291.33    44470.36    844.17 o 
   7   0  15    18072.17    18349.25    351.62 o 
   9   0  15    14009.50    15115.52    384.15 o 
  11   0  15    16375.77    16509.08    419.40 o 
  13   0  15      785.40      920.22    286.20 o 
  15   0  15    21159.77    20952.15    622.43 o 
  17   0  15     2260.59     2447.40    240.05 o 
 -20   1  15      922.59      890.85    134.06 o 
 -19   1  15     1840.57     2149.18    146.08 o 
 -18   1  15       21.04      -85.27     85.27 o 
 -17   1  15    13176.67    13401.65    294.46 o 
 -16   1  15     2396.04     2408.13    140.10 o 
 -15   1  15       72.36       47.58     72.18 o 
 -14   1  15     4713.85     4367.37    128.58 o 
 -13   1  15    19968.67    20127.57    293.92 o 
 -12   1  15      101.37       83.88     62.43 o 
 -11   1  15     8635.97     8569.62    151.76 o 
 -10   1  15     8145.11     7910.72    143.32 o 
  -9   1  15     6098.80     5773.46    156.01 o 
  -8   1  15      250.18      128.64     43.93 o 
  -7   1  15    32026.84    31833.70    362.11 o 
  -6   1  15      805.69      763.59     53.14 o 
  -5   1  15      226.38      248.92     41.84 o 
  -4   1  15     6122.42     6160.95    113.30 o 
  -3   1  15    25233.79    24893.20    291.92 o 
  -2   1  15      108.25      213.69     38.62 o 
  -1   1  15    13623.01    13321.82    179.62 o 
   0   1  15     4206.46     4326.84    121.23 o 
   1   1  15    11146.96    11307.47    180.92 o 
   2   1  15       23.55      -38.69     38.69 o 
   3   1  15    26191.09    25927.55    335.98 o 
   4   1  15     7073.53     7218.95    143.92 o 
   5   1  15      835.57      766.27     64.71 o 
   6   1  15     1048.18     1012.44     71.55 o 
   7   1  15    24663.48    24849.83    339.28 o 
   8   1  15     1495.39     1562.68     93.63 o 
   9   1  15     7341.72     7478.17    161.89 o 
  10   1  15     2781.97     2896.69    114.46 o 
  11   1  15     4941.62     4892.69    138.80 o 
  12   1  15       71.49       -1.40     71.75 o 
  13   1  15    15158.26    15696.55    355.91 o 
  14   1  15      744.78      760.65    113.96 o 
  15   1  15      113.17      118.10     98.39 o 
  16   1  15      873.69      890.40    131.37 o 
  17   1  15    12255.42    12395.75    414.09 o 
 -20   2  15      339.67      147.19    114.39 o 
 -19   2  15     8818.84     9337.94    284.83 o 
 -18   2  15     5494.74     5777.84    223.22 o 
 -17   2  15     1559.21     1411.90    136.85 o 
 -16   2  15     2880.27     2937.32    168.75 o 
 -15   2  15    12170.85    12084.22    267.95 o 
 -14   2  15     5035.55     4838.67    166.07 o 
 -13   2  15     2801.74     2852.43    111.93 o 
 -12   2  15    11053.74    11269.69    199.78 o 
 -11   2  15    11071.38    10918.59    338.34 o 
 -10   2  15      873.42      965.99     67.43 o 
  -9   2  15     9977.22     9389.92    252.91 o 
  -8   2  15    13714.72    13278.30    297.30 o 
  -7   2  15       25.07       18.29     42.05 o 
  -6   2  15     5274.73     4904.68    147.63 o 
  -5   2  15    24881.79    24016.39    310.46 o 
  -4   2  15     4873.42     4666.84    140.50 o 
  -3   2  15     3236.81     3466.18    110.15 o 
  -2   2  15    14355.14    13845.87    184.30 o 
  -1   2  15     8864.76     8615.40    149.77 o 
   0   2  15      345.02      411.09     47.10 o 
   1   2  15     8637.81     8714.24    154.40 o 
   2   2  15     7574.78     7145.22    139.05 o 
   3   2  15      203.48       70.63     46.04 o 
   4   2  15     5321.61     4974.78    158.56 o 
   5   2  15    18317.25    17460.31    400.87 o 
   6   2  15     4235.03     4011.10    115.35 o 
   7   2  15     7298.72     7458.11    157.04 o 
   8   2  15     6367.71     6143.63    200.80 o 
   9   2  15     7356.34     7140.81    296.16 o 
  10   2  15      424.22      289.58     66.26 o 
  11   2  15    16238.28    16374.87    287.70 o 
  12   2  15     7801.55     7681.11    191.11 o 
  13   2  15     1088.51     1118.88    121.98 o 
  14   2  15     5011.19     4995.18    177.89 o 
  15   2  15     6870.84     6467.52    272.55 o 
  16   2  15     1451.89     1280.10    162.95 o 
 -19   3  15      990.82     1078.19    142.44 o 
 -18   3  15     2694.02     2476.76    174.74 o 
 -17   3  15     2747.15     2839.90    178.84 o 
 -16   3  15     5914.98     6140.49    296.55 o 
 -15   3  15      836.02      558.42     97.11 o 
 -14   3  15     8696.72     8545.26    219.78 o 
 -13   3  15     6111.70     5766.15    200.98 o 
 -12   3  15       46.18      -84.13     84.13 o 
 -11   3  15      313.55      211.83     58.81 o 
 -10   3  15    16000.86    15078.34    271.94 o 
  -9   3  15     3642.29     3647.99    114.40 o 
  -8   3  15     5178.41     4883.26    123.08 o 
  -7   3  15     2927.80     2901.15    100.62 o 
  -6   3  15    10277.23     9934.44    174.83 o 
  -5   3  15        2.91       -3.92     42.59 o 
  -4   3  15    15294.33    15107.21    253.58 o 
  -3   3  15     9267.79     8800.01    179.96 o 
  -2   3  15     1571.20     1600.49     88.42 o 
  -1   3  15     1284.05     1221.45     81.03 o 
   0   3  15    19037.23    18464.57    291.87 o 
   1   3  15     7307.72     7375.61    165.28 o 
   2   3  15     5557.17     5402.89    141.28 o 
   3   3  15     2144.78     1992.51     99.69 o 
   4   3  15     7927.13     8082.82    183.11 o 
   5   3  15      190.30       77.40     59.47 o 
   6   3  15    18240.88    17452.10    293.51 o 
   7   3  15     5263.36     4967.45    147.16 o 
   8   3  15      333.89      231.79     67.97 o 
   9   3  15     7398.02     7088.56    179.11 o 
  10   3  15    28510.53    28718.38    423.95 o 
  11   3  15     1108.38     1069.50     93.80 o 
  12   3  15     2494.53     2894.40    134.06 o 
  13   3  15     4379.27     4541.93    171.45 o 
  14   3  15     3115.58     3772.75    189.56 o 
  15   3  15       85.19     -142.91    176.03 o 
  16   3  15     6665.01     6489.57    285.00 o 
 -19   4  15      207.33       10.14    117.10 o 
 -18   4  15    12102.65    12050.99    613.86 o 
 -17   4  15      226.15       32.43    117.92 o 
 -16   4  15     7948.77     7888.45    256.63 o 
 -15   4  15      382.80      295.16     93.67 o 
 -14   4  15     6821.65     6469.52    197.95 o 
 -13   4  15       29.14      -72.28     72.28 o 
 -12   4  15    22808.32    22063.93    435.49 o 
 -11   4  15     3719.61     3540.61    147.43 o 
 -10   4  15      255.17       66.52     62.72 o 
  -9   4  15      928.18      875.11     81.68 o 
  -8   4  15    53884.30    52999.12    620.70 o 
  -7   4  15     4419.94     4395.12    119.51 o 
  -6   4  15     5331.93     5171.40    163.69 o 
  -5   4  15     2395.43     2358.63    107.64 o 
  -4   4  15     5753.04     5270.16    143.00 o 
  -3   4  15      325.31      257.38     64.31 o 
  -2   4  15    42089.16    41847.92    554.08 o 
  -1   4  15      412.85      407.08     67.09 o 
   0   4  15       91.04      -46.94     53.86 o 
   1   4  15     1130.71      961.90     78.37 o 
   2   4  15    28061.24    28261.60    410.12 o 
   3   4  15     2988.34     2919.48    120.14 o 
   4   4  15     9929.08    10137.04    209.15 o 
   5   4  15      164.60       42.68     61.48 o 
   6   4  15     4816.82     4678.52    144.33 o 
   7   4  15     2165.88     2001.36    111.38 o 
   8   4  15    18530.71    18864.79    392.58 o 
   9   4  15       66.40        4.99    104.85 o 
  10   4  15      362.19      138.33     82.52 o 
  11   4  15      643.15      552.62    131.80 o 
  12   4  15    15644.81    15756.03    368.95 o 
  13   4  15      429.41      353.69    106.88 o 
  14   4  15     5750.61     5936.67    291.66 o 
  15   4  15        9.26     -113.79    113.79 o 
 -18   5  15     1336.53     1315.07    162.86 o 
 -17   5  15      213.50      102.85    122.21 o 
 -16   5  15     7279.37     7049.89    298.37 o 
 -15   5  15        0.22      -82.21     82.21 o 
 -14   5  15     9559.23     9349.82    245.46 o 
 -13   5  15      462.45      174.95     88.30 o 
 -12   5  15      483.51      478.40    146.80 o 
 -11   5  15       97.92       83.41     78.48 o 
 -10   5  15    22728.49    22949.56    450.92 o 
  -9   5  15     4758.62     4659.16    203.59 o 
  -8   5  15    10543.47    10107.50    234.50 o 
  -7   5  15     1473.73     1401.42    106.28 o 
  -6   5  15    18075.49    17820.09    297.58 o 
  -5   5  15      174.94       66.75     61.25 o 
  -4   5  15    10493.56    10275.53    209.00 o 
  -3   5  15      673.13      557.98    100.30 o 
  -2   5  15       63.03       35.67     59.09 o 
  -1   5  15      264.51      222.07     65.38 o 
   0   5  15    26145.47    26325.64    393.01 o 
   1   5  15       15.86      -72.97     72.97 o 
   2   5  15     4228.98     4219.78    136.34 o 
   3   5  15     1118.95     1025.68     86.61 o 
   4   5  15    12325.24    12089.77    238.13 o 
   5   5  15      989.08      854.42     86.21 o 
   6   5  15    16451.55    16784.40    298.62 o 
   7   5  15       53.76       13.22     65.71 o 
   8   5  15     1429.44     1445.31    117.26 o 
   9   5  15     1316.25     1103.88    137.05 o 
  10   5  15    14185.98    14010.88    340.99 o 
  11   5  15     1269.72     1384.97    138.04 o 
  12   5  15     3616.77     4066.08    206.73 o 
  13   5  15      606.69      462.69    120.44 o 
  14   5  15     8817.87     9503.55    297.89 o 
 -17   6  15      341.80      255.86    128.86 o 
 -16   6  15     2984.53     2991.26    171.16 o 
 -15   6  15     3797.23     3707.92    201.31 o 
 -14   6  15     1282.14     1269.29    138.33 o 
 -13   6  15      763.99      695.21    203.19 o 
 -12   6  15     7954.89     7981.38    253.29 o 
 -11   6  15     1677.62     1521.45    134.91 o 
 -10   6  15      349.61      166.25     92.85 o 
  -9   6  15     4703.16     4611.62    225.33 o 
  -8   6  15    11257.13    10912.11    253.18 o 
  -7   6  15       64.25      -67.89     67.89 o 
  -6   6  15     4588.85     4557.03    192.79 o 
  -5   6  15     9140.19     8906.75    223.19 o 
  -4   6  15     5433.85     5279.27    151.41 o 
  -3   6  15      240.45      139.03     65.82 o 
  -2   6  15    14522.69    14386.92    263.87 o 
  -1   6  15     6617.60     6322.17    167.25 o 
   0   6  15      234.98       86.95     75.32 o 
   1   6  15     9897.34     9423.71    206.80 o 
   2   6  15    15893.83    15516.27    280.72 o 
   3   6  15       15.26      -55.71     62.02 o 
   4   6  15    12264.47    12191.32    247.77 o 
   5   6  15     8554.14     8547.28    204.98 o 
   6   6  15     5152.34     4817.90    169.98 o 
   7   6  15     1617.40     1607.82    195.50 o 
   8   6  15    14577.16    14095.14    388.93 o 
   9   6  15     6212.59     5968.27    222.01 o 
  10   6  15      652.46      527.49    161.69 o 
  11   6  15     1843.83     1750.89    153.22 o 
  12   6  15     7891.13     7769.47    352.89 o 
  13   6  15      112.83      -37.86    108.99 o 
 -15   7  15      149.09      114.36    116.43 o 
 -14   7  15     3284.17     3463.55    200.18 o 
 -13   7  15     9707.47     9499.14    290.30 o 
 -12   7  15      309.78      217.66    131.53 o 
 -11   7  15     5101.74     4964.90    351.69 o 
 -10   7  15     5235.96     5362.16    214.92 o 
  -9   7  15     3166.36     3492.86    188.80 o 
  -8   7  15      895.50      837.63    104.48 o 
  -7   7  15    13712.25    13819.87    298.72 o 
  -6   7  15     3438.58     3428.85    161.10 o 
  -5   7  15      229.52      178.37     83.17 o 
  -4   7  15     5930.87     5790.40    347.45 o 
  -3   7  15    14689.49    15126.42    315.12 o 
  -2   7  15       93.14      -65.55     65.55 o 
  -1   7  15     6627.67     6733.97    237.48 o 
   0   7  15     6365.20     6302.44    206.94 o 
   1   7  15     3340.63     3421.20    141.49 o 
   2   7  15     2765.09     2723.27    130.87 o 
   3   7  15    20063.10    20291.30    346.53 o 
   4   7  15     4446.56     4160.83    166.68 o 
   5   7  15       56.10      -71.76     71.76 o 
   6   7  15     5047.16     4855.57    179.46 o 
   7   7  15    12061.41    12145.46    319.77 o 
   8   7  15       17.48      -93.52     93.52 o 
   9   7  15     3236.16     3189.95    188.62 o 
  10   7  15     5936.74     6156.99    239.22 o 
  11   7  15     3441.88     3428.41    205.76 o 
 -13   8  15     2088.62     1913.89    185.41 o 
 -12   8  15     1734.58     1784.70    164.61 o 
 -11   8  15     6123.90     6123.51    302.85 o 
 -10   8  15       11.70      -82.89     97.85 o 
  -9   8  15    10745.38    10739.09    311.09 o 
  -8   8  15      543.55      473.79    117.98 o 
  -7   8  15      804.91      565.41    100.62 o 
  -6   8  15     1090.68     1074.70    117.15 o 
  -5   8  15    12744.58    12697.57    381.79 o 
  -4   8  15      776.74      471.47     97.36 o 
  -3   8  15     1482.31     1404.92    163.38 o 
  -2   8  15      763.36      705.74    103.05 o 
  -1   8  15     8407.65     8608.10    237.10 o 
   0   8  15      346.83      270.21     93.37 o 
   1   8  15    13753.44    12847.72    267.07 o 
   2   8  15      920.25      822.35    111.36 o 
   3   8  15      429.90      493.83     95.96 o 
   4   8  15      281.56      303.87     93.27 o 
   5   8  15    12628.80    12405.29    316.08 o 
   6   8  15       56.25      -99.61     99.61 o 
   7   8  15     2360.99     2656.28    178.65 o 
   8   8  15     1925.59     2020.05    167.41 o 
   9   8  15     6438.81     6084.25    271.11 o 
 -10   9  15      404.79      401.28    129.46 o 
  -9   9  15     3654.35     4451.65    317.96 o 
  -8   9  15      795.51      731.15    136.94 o 
  -7   9  15    11410.80    11646.00    336.04 o 
  -6   9  15      180.26      -10.44    101.19 o 
  -5   9  15        7.98      -88.38     88.38 o 
  -4   9  15      127.46       80.55     91.76 o 
  -3   9  15     9266.54     9396.04    257.57 o 
  -2   9  15       33.49      -51.07     92.53 o 
  -1   9  15     3978.13     3880.75    208.60 o 
   0   9  15      499.06      526.73    126.35 o 
   1   9  15     2545.33     2581.04    177.96 o 
   2   9  15        0.00      -94.95     94.95 o 
   3   9  15     5152.64     5412.57    231.10 o 
   4   9  15       60.25       -5.65     94.06 o 
   5   9  15       97.26       63.38     98.15 o 
   6   9  15       60.46     -101.65    101.65 o 
  -3  10  15     1613.73     1503.63    187.18 o 
  -2  10  15     4042.03     3967.04    232.26 o 
  -1  10  15     3027.49     3172.55    203.24 o 
 -20   0  16     1597.99     2288.11    380.09 o 
 -18   0  16     4530.82     4806.80    318.49 o 
 -16   0  16       67.58       76.09    110.02 o 
 -14   0  16    24126.34    23942.04    558.94 o 
 -12   0  16     2659.61     2878.30    138.00 o 
 -10   0  16     3457.18     3479.29    137.82 o 
  -8   0  16    20196.35    19546.46    355.97 o 
  -6   0  16      839.88      910.08     80.93 o 
  -4   0  16    38991.88    39283.51    606.01 o 
  -2   0  16     9060.30     9437.01    205.00 o 
   0   0  16    24455.97    25045.26    429.27 o 
   2   0  16    33144.03    34051.33    771.38 o 
   4   0  16     2272.00     2371.32    115.72 o 
   6   0  16    72663.44    73364.85   2406.17 o 
   8   0  16     8436.31     8847.19    294.33 o 
  10   0  16    10665.78    11140.85    330.76 o 
  12   0  16    14364.57    16044.07    505.20 o 
  14   0  16      449.36      428.29    142.82 o 
  16   0  16    18554.00    20826.45    644.72 o 
 -20   1  16     3771.52     4191.75    463.12 o 
 -19   1  16     2561.57     2533.99    156.58 o 
 -18   1  16     3163.20     3695.71    214.32 o 
 -17   1  16       40.54      -12.90     84.14 o 
 -16   1  16    17141.53    17742.42    342.62 o 
 -15   1  16     1902.50     1793.05    113.75 o 
 -14   1  16      220.07      173.02     64.49 o 
 -13   1  16     3145.82     3470.62    170.82 o 
 -12   1  16    19761.86    19329.70    263.20 o 
 -11   1  16       14.78      -43.38     43.38 o 
 -10   1  16    14978.56    14573.07    211.63 o 
  -9   1  16     2584.71     2603.29     89.05 o 
  -8   1  16     8711.04     8428.64    145.21 o 
  -7   1  16     1493.03     1452.76     68.42 o 
  -6   1  16    41453.98    41617.54    455.09 o 
  -5   1  16     2452.55     2420.84     91.17 o 
  -4   1  16      704.30      683.35     51.77 o 
  -3   1  16     3632.59     3448.30     87.38 o 
  -2   1  16    21814.55    21543.95    280.28 o 
  -1   1  16      102.34      202.97     41.98 o 
   0   1  16    17145.87    17460.14    229.20 o 
   1   1  16     2670.69     2769.13    137.11 o 
   2   1  16     7380.09     7293.65    144.45 o 
   3   1  16      159.64       30.98     46.48 o 
   4   1  16    36169.80    36544.51    463.72 o 
   5   1  16     4310.93     4457.93    199.16 o 
   6   1  16      867.09      798.00     69.03 o 
   7   1  16     2163.81     2392.59    100.60 o 
   8   1  16    17799.82    18666.43    283.48 o 
   9   1  16      139.85       44.31     59.10 o 
  10   1  16     7480.38     7460.70    187.80 o 
  11   1  16     4927.25     5002.58    159.18 o 
  12   1  16     3901.56     4043.25    166.04 o 
  13   1  16       35.82      -14.94     86.12 o 
  14   1  16    15075.87    15433.60    422.30 o 
  15   1  16     2700.47     2712.31    172.69 o 
  16   1  16      836.41     1054.43    137.34 o 
 -20   2  16     5164.25     5415.98    233.47 o 
 -19   2  16      796.87      818.52    132.89 o 
 -18   2  16     6342.60     6451.04    236.29 o 
 -17   2  16     5412.95     5298.19    211.02 o 
 -16   2  16      140.84       42.00     95.41 o 
 -15   2  16     1039.08     1047.45    153.21 o 
 -14   2  16    10419.63    10555.33    242.78 o 
 -13   2  16     1581.46     1439.76    114.23 o 
 -12   2  16     1060.93     1065.76     87.45 o 
 -11   2  16    13522.10    13881.15    247.56 o 
 -10   2  16    17993.42    17541.54    261.61 o 
  -9   2  16      611.37      538.34     63.60 o 
  -8   2  16     8720.92     8378.48    185.43 o 
  -7   2  16    11277.72    10711.02    228.20 o 
  -6   2  16     3121.59     2998.23    112.45 o 
  -5   2  16     6719.77     6615.00    152.79 o 
  -4   2  16    16174.58    15902.41    260.94 o 
  -3   2  16     1492.81     1553.69     87.32 o 
  -2   2  16     4898.11     4907.15    131.78 o 
  -1   2  16    12787.51    12375.23    222.03 o 
   0   2  16    13827.77    13174.77    231.86 o 
   1   2  16     1395.49     1325.83     83.76 o 
   2   2  16    15094.98    15027.45    256.06 o 
   3   2  16    11341.26    11370.60    192.37 o 
   4   2  16      737.57      656.65     63.04 o 
   5   2  16     4736.12     4799.52    123.96 o 
   6   2  16     7328.16     7256.68    173.21 o 
   7   2  16      956.10      987.90     76.37 o 
   8   2  16      327.93      237.49     77.36 o 
   9   2  16    11840.98    11464.65    212.66 o 
  10   2  16     3864.91     4149.41    144.37 o 
  11   2  16        5.04      -38.06     65.10 o 
  12   2  16     8299.29     8461.18    204.16 o 
  13   2  16     7269.70     6893.87    208.87 o 
  14   2  16      905.14      729.31    121.52 o 
  15   2  16     2129.42     2178.60    190.83 o 
  16   2  16     4119.38     4358.65    248.05 o 
 -19   3  16     8163.49     8017.24    274.41 o 
 -18   3  16     1754.61     1585.85    249.76 o 
 -17   3  16     1476.16     1343.22    146.65 o 
 -16   3  16     3505.05     3676.18    190.77 o 
 -15   3  16     7421.46     6904.55    265.65 o 
 -14   3  16      156.43      101.36     81.02 o 
 -13   3  16    21333.04    21076.49    556.70 o 
 -12   3  16     8387.31     7652.45    285.55 o 
 -11   3  16      497.20      395.26     73.29 o 
 -10   3  16     1143.44     1128.95     80.16 o 
  -9   3  16     9574.12     9456.57    204.27 o 
  -8   3  16     4140.82     3974.58    119.82 o 
  -7   3  16     2233.05     2325.40    113.16 o 
  -6   3  16     1694.30     1699.59     83.27 o 
  -5   3  16    12916.74    12568.63    229.36 o 
  -4   3  16       26.95      -33.40     73.03 o 
  -3   3  16    18042.47    17746.42    287.92 o 
  -2   3  16     8472.71     8369.01    181.38 o 
  -1   3  16      154.52       65.62     58.91 o 
   0   3  16      919.54      872.91     75.70 o 
   1   3  16    32476.58    31229.27    664.66 o 
   2   3  16      295.96      159.33     60.11 o 
   3   3  16     2267.59     2336.97    112.09 o 
   4   3  16     6971.65     6118.44    199.07 o 
   5   3  16    12169.64    11419.29    314.16 o 
   6   3  16       38.66      -61.09     61.09 o 
   7   3  16    19077.58    18496.48    583.18 o 
   8   3  16     4209.51     4008.74    142.68 o 
   9   3  16      157.98      241.14     72.48 o 
  10   3  16     4094.65     4117.24    161.34 o 
  11   3  16    18082.25    18450.30    358.52 o 
  12   3  16      103.20      -50.01     81.72 o 
  13   3  16     1161.21     1176.19    141.15 o 
  14   3  16     3137.02     3822.00    275.90 o 
  15   3  16     4038.14     4290.29    251.56 o 
 -18   4  16       81.58      -19.16    120.18 o 
 -17   4  16    15402.06    15056.26    535.94 o 
 -16   4  16       44.39      -36.33    102.59 o 
 -15   4  16     6966.28     6748.07    336.51 o 
 -14   4  16      496.65      359.55     91.98 o 
 -13   4  16     7204.09     7009.97    265.99 o 
 -12   4  16      196.76       53.92     76.70 o 
 -11   4  16    19161.33    18661.47    386.30 o 
 -10   4  16       20.60      -56.29     61.13 o 
  -9   4  16      512.32      407.92     82.24 o 
  -8   4  16      758.23      698.38     79.26 o 
  -7   4  16    35171.57    34586.38    480.73 o 
  -6   4  16     1141.61     1043.40     99.52 o 
  -5   4  16     4247.69     4263.16    156.14 o 
  -4   4  16       50.93       12.87     76.26 o 
  -3   4  16     5207.40     5145.90    146.11 o 
  -2   4  16        4.25      -15.92     59.26 o 
  -1   4  16    21434.18    21491.04    337.30 o 
   0   4  16      313.03      226.70     63.00 o 
   1   4  16      579.38      488.00     71.03 o 
   2   4  16      787.10      835.05     81.53 o 
   3   4  16    12443.46    12474.92    239.77 o 
   4   4  16     1013.97      778.96     84.89 o 
   5   4  16     8517.71     8340.55    194.35 o 
   6   4  16      742.36      547.98     81.08 o 
   7   4  16     7685.37     7697.22    191.78 o 
   8   4  16       99.44       -9.71     67.41 o 
   9   4  16    20603.46    21150.90    414.17 o 
  10   4  16        4.16      -73.75     73.75 o 
  11   4  16       89.65       11.86     90.66 o 
  12   4  16      333.49      202.96    150.60 o 
  13   4  16     7928.08     8072.50    267.88 o 
  14   4  16       37.07     -101.41    101.41 o 
  15   4  16     9588.39     9725.04    605.46 o 
 -17   5  16     1950.50     1627.79    164.25 o 
 -16   5  16      772.79      678.15    115.81 o 
 -15   5  16     7944.95     7747.13    352.82 o 
 -14   5  16       22.97      -81.03     81.03 o 
 -13   5  16     7894.85     7744.25    245.65 o 
 -12   5  16      319.97      205.68     96.75 o 
 -11   5  16     1660.92     1560.77    133.26 o 
 -10   5  16       22.72        3.01     83.34 o 
  -9   5  16    28323.30    28104.46    467.24 o 
  -8   5  16     2635.92     2526.08    145.46 o 
  -7   5  16     6959.28     6657.36    190.51 o 
  -6   5  16     2048.09     2025.38    119.22 o 
  -5   5  16    15981.44    15787.96    279.23 o 
  -4   5  16      649.86      677.61    101.69 o 
  -3   5  16     9657.92     9628.67    206.66 o 
  -2   5  16     1359.40     1574.11    100.47 o 
  -1   5  16      807.56      740.60     81.48 o 
   0   5  16      264.05      167.42     68.26 o 
   1   5  16    31664.58    32130.86    464.77 o 
   2   5  16       24.81      -59.02     59.02 o 
   3   5  16     5405.08     5279.14    156.02 o 
   4   5  16     1742.86     1908.54    111.56 o 
   5   5  16    11016.63    11252.93    235.99 o 
   6   5  16      544.80      582.92    102.37 o 
   7   5  16    10135.74    10289.55    228.72 o 
   8   5  16      152.67        6.96     78.83 o 
   9   5  16     1256.40      961.04    122.46 o 
  10   5  16      130.67      -88.21     88.21 o 
  11   5  16    15472.67    15674.47    377.16 o 
  12   5  16       64.95      108.17    105.99 o 
  13   5  16     1592.57     1533.72    155.46 o 
  14   5  16      116.97      255.68    138.67 o 
 -16   6  16      386.09      330.98    118.88 o 
 -15   6  16     4008.27     3980.51    283.01 o 
 -14   6  16     5037.22     4983.91    292.81 o 
 -13   6  16     1506.11     1566.28    146.36 o 
 -12   6  16      595.29      423.44    114.83 o 
 -11   6  16     9421.42     9333.69    271.89 o 
 -10   6  16     3348.56     3716.04    187.85 o 
  -9   6  16      644.78      539.65     94.63 o 
  -8   6  16     5343.71     5180.72    241.92 o 
  -7   6  16    12893.54    12849.12    284.05 o 
  -6   6  16       74.17       56.98     79.51 o 
  -5   6  16     7917.24     7736.67    212.08 o 
  -4   6  16     6555.56     6546.07    175.07 o 
  -3   6  16     1981.51     2314.22    119.08 o 
  -2   6  16      849.51      761.64     85.14 o 
  -1   6  16    18695.23    17940.23    311.33 o 
   0   6  16     5593.21     5380.19    159.70 o 
   1   6  16       12.27      -58.98     58.98 o 
   2   6  16     2914.86     3164.55    136.08 o 
   3   6  16    13814.20    13150.31    261.44 o 
   4   6  16     1415.62     1506.19    108.65 o 
   5   6  16    12232.84    11923.90    251.31 o 
   6   6  16     5961.02     5884.86    190.84 o 
   7   6  16     1844.37     1737.55    128.40 o 
   8   6  16      114.48      -59.00     87.03 o 
   9   6  16    12361.05    11946.35    319.46 o 
  10   6  16     4371.16     4608.68    249.16 o 
  11   6  16      228.16      138.57    109.08 o 
  12   6  16     4417.29     4682.97    287.49 o 
 -14   7  16      190.02      189.93    118.13 o 
 -13   7  16     2544.96     2515.86    179.15 o 
 -12   7  16     6815.17     6592.25    269.93 o 
 -11   7  16      156.12       90.29     98.57 o 
 -10   7  16     6927.91     6731.43    239.13 o 
  -9   7  16     7118.11     7381.86    247.51 o 
  -8   7  16     2258.85     2388.11    145.65 o 
  -7   7  16      514.77      463.26     95.99 o 
  -6   7  16    10774.79    10675.01    263.71 o 
  -5   7  16     4099.80     4087.48    173.62 o 
  -4   7  16      491.66      318.64     88.62 o 
  -3   7  16     8584.52     8291.15    226.28 o 
  -2   7  16    17997.10    18429.42    362.83 o 
  -1   7  16      165.92       -9.34     71.08 o 
   0   7  16     5549.46     5270.55    168.37 o 
   1   7  16     6246.89     6379.61    192.41 o 
   2   7  16     3808.15     4051.98    154.03 o 
   3   7  16     3517.02     3448.62    148.49 o 
   4   7  16    13618.00    13352.28    298.20 o 
   5   7  16     6254.47     5834.08    217.94 o 
   6   7  16       37.23      -55.52     82.24 o 
   7   7  16     5739.90     5388.13    215.90 o 
   8   7  16     8907.27     8931.23    279.55 o 
   9   7  16      195.84       76.89    107.44 o 
  10   7  16     7001.02     7347.08    263.46 o 
  11   7  16     5741.20     5464.97    274.69 o 
 -12   8  16      864.19      540.27    135.99 o 
 -11   8  16     2164.52     2469.07    178.41 o 
 -10   8  16     7588.76     8014.74    272.07 o 
  -9   8  16       75.20       16.98    106.26 o 
  -8   8  16    10862.39    10771.99    317.54 o 
  -7   8  16      425.66      343.87     96.69 o 
  -6   8  16      439.62      299.75    101.30 o 
  -5   8  16      376.99      277.98    102.24 o 
  -4   8  16    11772.46    11769.25    285.86 o 
  -3   8  16       11.15      -79.78     79.78 o 
  -2   8  16     2583.83     2572.71    151.61 o 
  -1   8  16     1486.39     1333.47    126.64 o 
   0   8  16     9889.67     9602.11    258.25 o 
   1   8  16      301.76      128.90     90.85 o 
   2   8  16    14545.75    14750.33    322.25 o 
   3   8  16      727.74      839.35    111.43 o 
   4   8  16      638.13      540.48    134.56 o 
   5   8  16     1297.94     1407.92    128.90 o 
   6   8  16    15006.61    14733.59    371.18 o 
   7   8  16        4.48      -97.11     97.11 o 
   8   8  16     1528.58     1376.35    155.32 o 
  -9   9  16       13.06     -106.46    106.46 o 
  -8   9  16     2319.94     2380.57    188.07 o 
  -7   9  16      495.25      144.20    115.33 o 
  -6   9  16     8962.14     9287.91    266.15 o 
  -5   9  16        7.18      -75.40     94.47 o 
  -4   9  16      354.75      291.35    106.19 o 
  -3   9  16      266.48      108.82    101.21 o 
  -2   9  16     9986.73     9996.08    273.34 o 
  -1   9  16       43.98     -111.47    111.47 o 
   0   9  16     5588.27     5278.92    228.85 o 
   1   9  16      620.16      660.03    130.32 o 
   2   9  16      671.40      537.74    127.64 o 
   3   9  16      328.11      180.08    110.88 o 
   4   9  16     7540.15     7607.65    238.02 o 
   5   9  16       23.43      -75.91    109.13 o 
 -19   0  17     2353.96     2468.15    245.29 o 
 -17   0  17     7776.85     8253.36    292.13 o 
 -15   0  17       79.10       85.62     99.85 o 
 -13   0  17    24541.44    24385.79    448.29 o 
 -11   0  17      719.45      715.15     93.09 o 
  -9   0  17     7179.09     7049.44    291.29 o 
  -7   0  17    32777.43    33327.80    540.48 o 
  -5   0  17     3156.71     3139.50    124.15 o 
  -3   0  17    48451.50    49172.56   1005.29 o 
  -1   0  17     9320.78     9556.38    211.96 o 
   1   0  17    13153.35    13786.91    454.14 o 
   3   0  17    33797.84    34691.84   1184.57 o 
   5   0  17     2087.27     1924.31    146.11 o 
   7   0  17    41859.64    42318.36    817.80 o 
   9   0  17     3605.93     3991.02    210.45 o 
  11   0  17     6930.25     7949.02    494.74 o 
  13   0  17    12027.66    12060.78    448.49 o 
  15   0  17      224.48      -80.52    148.75 o 
 -20   1  17       91.65      173.53    125.72 o 
 -19   1  17     6045.09     6209.46    239.12 o 
 -18   1  17     3487.75     3643.42    198.47 o 
 -17   1  17     4142.85     4469.81    200.68 o 
 -16   1  17       82.37      228.93    102.87 o 
 -15   1  17    17628.13    18162.10    314.36 o 
 -14   1  17      922.75      955.92     84.80 o 
 -13   1  17       50.26      -12.23     57.88 o 
 -12   1  17     3340.17     3519.05    108.69 o 
 -11   1  17    25850.58    26148.04    327.37 o 
 -10   1  17       95.62       80.35     49.74 o 
  -9   1  17     6571.44     6630.13    160.42 o 
  -8   1  17     3819.36     3880.30    101.09 o 
  -7   1  17     7695.02     7533.45    136.51 o 
  -6   1  17      301.89      287.01     48.43 o 
  -5   1  17    35114.69    34899.81    394.49 o 
  -4   1  17     5207.11     5468.09    120.79 o 
  -3   1  17      840.24     1010.37     57.92 o 
  -2   1  17     1065.63     1041.42     58.01 o 
  -1   1  17    23588.30    23174.64    309.60 o 
   0   1  17        6.45      114.93     45.67 o 
   1   1  17    13622.40    13784.12    215.97 o 
   2   1  17     8851.34     9102.02    238.29 o 
   3   1  17     8153.21     7946.37    157.04 o 
   4   1  17       79.72      -48.07     48.07 o 
   5   1  17    23323.54    23435.32    352.90 o 
   6   1  17     6792.13     6383.62    154.24 o 
   7   1  17      519.48      442.66     75.02 o 
   8   1  17     1545.91     1722.33    141.55 o 
   9   1  17    11358.33    11999.84    249.39 o 
  10   1  17       96.28        0.17     68.96 o 
  11   1  17     9533.04    10098.21    229.31 o 
  12   1  17     2434.29     2775.09    150.00 o 
  13   1  17     2927.34     3200.66    177.48 o 
  14   1  17       47.58      -95.59     95.59 o 
  15   1  17    16229.08    17144.88    404.32 o 
 -19   2  17     7046.57     6646.68    267.84 o 
 -18   2  17       80.49        9.30    104.19 o 
 -17   2  17     6894.73     6614.13    233.78 o 
 -16   2  17     7902.69     7444.54    241.48 o 
 -15   2  17       42.77       36.55     90.49 o 
 -14   2  17     3628.84     3734.74    155.51 o 
 -13   2  17    21148.78    21072.64    338.04 o 
 -12   2  17     1229.01     1179.08     84.51 o 
 -11   2  17     1889.51     1774.44     97.23 o 
 -10   2  17    11274.90    10792.09    193.85 o 
  -9   2  17     6873.11     6567.69    145.63 o 
  -8   2  17      124.16       98.63     53.02 o 
  -7   2  17     9875.47     8855.01    250.61 o 
  -6   2  17     8273.20     8122.34    176.36 o 
  -5   2  17      434.26      369.64     57.02 o 
  -4   2  17     3438.17     3572.65    135.65 o 
  -3   2  17    12732.54    12515.42    228.06 o 
  -2   2  17      540.87      512.05     73.64 o 
  -1   2  17      800.76      677.19     72.85 o 
   0   2  17    12090.95    12169.78    225.33 o 
   1   2  17    14088.81    13853.17    246.25 o 
   2   2  17      420.07      274.66     63.70 o 
   3   2  17    15122.10    15094.27    264.74 o 
   4   2  17    12931.48    12646.94    247.76 o 
   5   2  17      392.36      153.69     66.84 o 
   6   2  17     3916.75     4085.91    163.65 o 
   7   2  17     6175.10     5928.49    196.93 o 
   8   2  17     2089.23     2099.47    115.47 o 
   9   2  17     2436.19     2436.10    123.54 o 
  10   2  17     7532.34     7822.33    179.02 o 
  11   2  17     4162.82     4316.85    172.49 o 
  12   2  17      553.00      438.02     97.66 o 
  13   2  17     5672.10     5775.35    257.15 o 
  14   2  17     7064.81     6387.07    277.26 o 
  15   2  17      120.95      148.99    153.65 o 
 -19   3  17      568.75      438.33    136.34 o 
 -18   3  17     6524.05     6676.28    248.09 o 
 -17   3  17      265.63      165.79    113.68 o 
 -16   3  17     1977.30     1962.75    157.16 o 
 -15   3  17     3519.58     3764.26    165.33 o 
 -14   3  17     9796.32    10050.67    394.85 o 
 -13   3  17      466.07      369.71     86.88 o 
 -12   3  17    17045.25    17688.73    417.04 o 
 -11   3  17     2163.34     2077.89     98.58 o 
 -10   3  17     1113.38      968.22     78.43 o 
  -9   3  17     1689.95     1592.15     88.52 o 
  -8   3  17    15986.69    15622.55    269.15 o 
  -7   3  17     1616.44     1649.97     96.50 o 
  -6   3  17     7574.10     7377.07    171.69 o 
  -5   3  17     4407.38     4407.85    134.05 o 
  -4   3  17    18496.41    18687.27    350.65 o 
  -3   3  17      990.79     1020.06     84.21 o 
  -2   3  17    35991.52    35611.02    638.24 o 
  -1   3  17    11548.73    11375.16    273.00 o 
   0   3  17      161.56       69.41     59.67 o 
   1   3  17     3657.62     3777.74    130.54 o 
   2   3  17    15333.79    15286.66    355.04 o 
   3   3  17       41.49      -57.03     57.03 o 
   4   3  17     5004.08     4618.06    144.78 o 
   5   3  17     6620.62     6088.61    185.26 o 
   6   3  17    10953.38    10320.20    354.07 o 
   7   3  17       14.92      -60.47     60.47 o 
   8   3  17    17534.38    17128.72    369.65 o 
   9   3  17     4583.35     4603.95    160.61 o 
  10   3  17      795.70      753.53     99.88 o 
  11   3  17     3354.60     3610.67    167.62 o 
  12   3  17    15952.34    15436.86    331.60 o 
  13   3  17      352.61      147.03    104.87 o 
  14   3  17      906.41      832.87    188.12 o 
  15   3  17     4042.20     3735.71    304.84 o 
 -18   4  17      279.17      241.74    119.29 o 
 -17   4  17       81.28       79.35    118.80 o 
 -16   4  17    16243.17    16066.60    779.46 o 
 -15   4  17      280.25      110.36    122.43 o 
 -14   4  17     4761.01     4652.55    297.95 o 
 -13   4  17       40.99        9.77     83.46 o 
 -12   4  17     3542.99     3581.39    156.93 o 
 -11   4  17      536.50      464.30     97.26 o 
 -10   4  17    11549.22    11432.13    253.91 o 
  -9   4  17      157.41       34.65     73.27 o 
  -8   4  17     1317.95     1193.70     93.30 o 
  -7   4  17      112.89      -17.81     59.81 o 
  -6   4  17     8679.32     8622.97    192.40 o 
  -5   4  17     1219.99     1171.55     98.86 o 
  -4   4  17     8069.81     7817.22    182.70 o 
  -3   4  17       47.83       42.36     63.13 o 
  -2   4  17     6969.37     6705.18    170.30 o 
  -1   4  17      545.47      538.11     76.11 o 
   0   4  17    22824.81    22104.63    350.33 o 
   1   4  17       34.11      -32.83     59.11 o 
   2   4  17       19.25      -56.71     56.71 o 
   3   4  17     1163.26      984.93     87.67 o 
   4   4  17    14237.32    14111.56    267.33 o 
   5   4  17     1479.46     1582.38    105.32 o 
   6   4  17     9113.01     8987.92    210.42 o 
   7   4  17      601.39      523.70     85.96 o 
   8   4  17     5689.28     5628.02    171.11 o 
   9   4  17      882.69      971.64    120.26 o 
  10   4  17    19115.72    19833.31    640.25 o 
  11   4  17      181.12      -55.03    101.70 o 
  12   4  17       13.17      -96.34     96.34 o 
  13   4  17      421.58      115.72    112.01 o 
  14   4  17    12682.15    13168.17    361.63 o 
 -17   5  17      498.95      170.61    137.78 o 
 -16   5  17     2490.32     2419.01    173.45 o 
 -15   5  17      358.22      150.84    107.19 o 
 -14   5  17     6122.75     6402.32    303.82 o 
 -13   5  17        7.77      -90.14     90.14 o 
 -12   5  17     9493.94     9984.08    431.77 o 
 -11   5  17     1246.35     1287.24    130.19 o 
 -10   5  17      692.45      723.57    109.03 o 
  -9   5  17       16.90      -60.93     90.66 o 
  -8   5  17    34347.33    33922.32    819.97 o 
  -7   5  17      113.83      -27.72     72.70 o 
  -6   5  17     4552.46     4613.37    145.55 o 
  -5   5  17     2751.21     2907.05    128.29 o 
  -4   5  17     9711.56     9865.71    228.08 o 
  -3   5  17     1248.51     1218.63     96.43 o 
  -2   5  17    20070.62    20155.35    334.67 o 
  -1   5  17      404.37      317.86     68.99 o 
   0   5  17     1126.68      863.90     87.51 o 
   1   5  17     1796.98     1741.97    111.78 o 
   2   5  17    35864.93    35020.86    506.42 o 
   3   5  17     1069.54     1270.79     99.56 o 
   4   5  17     6605.34     6482.89    179.17 o 
   5   5  17      841.75      949.21     96.43 o 
   6   5  17    11185.49    11443.64    277.51 o 
   7   5  17      728.23      586.83     91.02 o 
   8   5  17    10695.63    10244.65    257.81 o 
   9   5  17     1056.90     1015.74    128.37 o 
  10   5  17       58.69      -86.90     90.98 o 
  11   5  17     1397.48     1497.19    148.47 o 
  12   5  17    15886.78    16483.75    403.46 o 
  13   5  17       77.95      124.87    117.40 o 
 -16   6  17     6323.96     6669.18    257.36 o 
 -15   6  17       13.36       16.74    108.76 o 
 -14   6  17     2534.97     2750.13    183.33 o 
 -13   6  17     1904.18     2334.96    168.67 o 
 -12   6  17     2982.82     3492.65    190.31 o 
 -11   6  17     1685.00     1711.25    148.21 o 
 -10   6  17    11205.71    11498.35    307.65 o 
  -9   6  17     3249.83     3513.78    164.48 o 
  -8   6  17       81.96      100.06     81.22 o 
  -7   6  17     6237.67     6110.32    195.67 o 
  -6   6  17    10991.68    11207.68    265.86 o 
  -5   6  17      774.52      517.94     97.25 o 
  -4   6  17     6854.44     6653.24    181.08 o 
  -3   6  17     4556.67     4584.72    157.70 o 
  -2   6  17     3805.44     3772.25    147.05 o 
  -1   6  17     2504.85     2327.67    124.57 o 
   0   6  17    12411.69    12206.56    251.10 o 
   1   6  17     2865.93     3017.99    138.07 o 
   2   6  17       62.23      -67.34     67.34 o 
   3   6  17     8063.70     7768.81    199.53 o 
   4   6  17     8496.30     8142.64    206.35 o 
   5   6  17      350.21      353.84     87.03 o 
   6   6  17     5305.10     5076.46    182.68 o 
   7   6  17     5883.25     5863.06    198.02 o 
   8   6  17     1515.92     1623.55    147.11 o 
   9   6  17      151.22       86.69    100.35 o 
  10   6  17     8565.12     8176.00    271.74 o 
  11   6  17     1444.41     1602.84    167.55 o 
  12   6  17      136.97      411.22    268.63 o 
 -14   7  17     3823.90     4416.85    311.15 o 
 -13   7  17        3.42     -106.40    106.40 o 
 -12   7  17     3191.61     3594.13    201.35 o 
 -11   7  17     9785.19    10461.17    321.11 o 
 -10   7  17      532.52      264.13    108.71 o 
  -9   7  17     3756.04     3936.07    203.98 o 
  -8   7  17     6014.23     5919.55    222.95 o 
  -7   7  17     3596.24     3758.16    198.88 o 
  -6   7  17     1430.49     1430.32    125.84 o 
  -5   7  17    11662.41    11483.73    279.02 o 
  -4   7  17     2681.03     2673.71    150.81 o 
  -3   7  17        5.73      -78.62     78.62 o 
  -2   7  17     6943.91     6645.74    209.85 o 
  -1   7  17     7184.02     7060.51    208.47 o 
   0   7  17     1179.23      975.21    104.95 o 
   1   7  17     5067.85     4797.03    162.77 o 
   2   7  17     5370.70     5574.75    174.07 o 
   3   7  17     3850.34     4119.65    162.23 o 
   4   7  17     1213.64     1040.54    116.72 o 
   5   7  17     7763.02     7947.29    229.54 o 
   6   7  17     1696.91     1625.05    135.30 o 
   7   7  17        8.19      -30.86    100.77 o 
   8   7  17     6417.17     6238.56    241.35 o 
   9   7  17     8025.83     8207.46    278.86 o 
  10   7  17      140.11     -111.24    111.24 o 
 -11   8  17     2461.23     2542.06    272.20 o 
 -10   8  17     1058.58     1052.26    141.73 o 
  -9   8  17     8857.25     8574.30    284.64 o 
  -8   8  17       21.01       -8.73    105.04 o 
  -7   8  17    11776.83    12001.58    321.29 o 
  -6   8  17     1232.12     1068.37    125.00 o 
  -5   8  17      532.36      536.25    108.89 o 
  -4   8  17      611.92      551.48    107.35 o 
  -3   8  17    14276.29    14585.48    329.33 o 
  -2   8  17       35.97      -87.35     87.35 o 
  -1   8  17     2222.63     2366.02    152.79 o 
   0   8  17     2101.35     1953.78    146.25 o 
   1   8  17     8564.59     8607.85    240.95 o 
   2   8  17      187.36       75.00     88.80 o 
   3   8  17    11701.50    11705.73    289.35 o 
   4   8  17      374.18      311.60     98.48 o 
   5   8  17      445.80      356.54     99.42 o 
   6   8  17     1209.67      908.52    138.10 o 
   7   8  17    11702.48    11871.10    399.25 o 
  -8   9  17      289.56      162.05    145.36 o 
  -7   9  17     1930.93     2161.91    182.86 o 
  -6   9  17       94.55      -90.07    101.07 o 
  -5   9  17    10851.06    11051.34    293.48 o 
  -4   9  17       65.24      -86.43     97.79 o 
  -3   9  17      358.47      162.88    106.11 o 
  -2   9  17       15.24      -95.51     95.51 o 
  -1   9  17     9904.90    10260.08    314.23 o 
   0   9  17       76.73       38.55    111.63 o 
   1   9  17     4606.42     4554.70    228.60 o 
   2   9  17       13.48      -84.93    108.62 o 
   3   9  17     1783.00     1801.88    183.77 o 
 -18   0  18     2819.62     2797.22    243.55 o 
 -16   0  18     9620.92    10222.78    391.41 o 
 -14   0  18       77.64      -20.55    131.54 o 
 -12   0  18    16125.17    16195.06    336.30 o 
 -10   0  18     1509.90     1490.31    108.59 o 
  -8   0  18    18918.08    18661.69    392.71 o 
  -6   0  18    25659.51    25682.65    439.76 o 
  -4   0  18     1277.61     1492.08    131.05 o 
  -2   0  18    57566.76    57984.29    861.06 o 
   0   0  18     4134.48     3663.32    169.56 o 
   2   0  18    15778.55    15335.41    600.86 o 
   4   0  18    21192.92    21547.46    486.00 o 
   6   0  18      956.25      875.67    254.31 o 
   8   0  18    10014.79    10962.98    332.72 o 
  10   0  18     2371.47     2524.33    190.22 o 
  12   0  18     8518.72     8135.48    380.22 o 
  14   0  18     8873.41     9101.46    396.43 o 
 -19   1  18      117.05      103.03    111.63 o 
 -18   1  18     3868.28     4191.07    204.85 o 
 -17   1  18     1041.31     1152.64    211.04 o 
 -16   1  18     4955.81     4955.43    206.96 o 
 -15   1  18      368.98      300.53     93.60 o 
 -14   1  18    17377.88    18018.21    307.82 o 
 -13   1  18      868.73      871.17     87.99 o 
 -12   1  18      290.67      165.26     68.09 o 
 -11   1  18     3513.34     3610.42    115.94 o 
 -10   1  18    21945.51    21867.51    309.61 o 
  -9   1  18      477.83      425.44     63.94 o 
  -8   1  18    12400.69    12421.31    206.84 o 
  -7   1  18     5330.02     5398.74    167.12 o 
  -6   1  18     6331.92     6509.24    140.67 o 
  -5   1  18      191.41       84.33     50.82 o 
  -4   1  18    23906.67    24069.20    321.51 o 
  -3   1  18     7267.38     7627.18    170.97 o 
  -2   1  18      453.29      428.40     58.61 o 
  -1   1  18     3600.97     3743.74    107.10 o 
   0   1  18    24369.25    24232.32    359.73 o 
   1   1  18      986.27     1070.88     97.22 o 
   2   1  18    17685.62    17879.11    265.00 o 
   3   1  18     3953.14     3898.73    114.54 o 
   4   1  18     4953.20     4930.32    143.24 o 
   5   1  18     3298.33     3143.74    126.86 o 
   6   1  18    31924.36    32518.48    471.14 o 
   7   1  18     1821.83     1773.34    153.40 o 
   8   1  18      439.39      413.61     77.38 o 
   9   1  18      955.66      846.58     94.75 o 
  10   1  18     8803.76     9040.99    215.67 o 
  11   1  18      202.89      189.99     87.89 o 
  12   1  18    13833.82    14537.15    316.92 o 
  13   1  18     2019.97     2190.34    158.62 o 
  14   1  18     1531.67     1492.02    152.86 o 
  15   1  18       14.22       75.99    140.07 o 
 -19   2  18     6990.96     7028.72    352.25 o 
 -18   2  18     4819.67     4818.65    214.60 o 
 -17   2  18       74.57      -24.03    103.24 o 
 -16   2  18     3950.95     4286.06    202.11 o 
 -15   2  18     6556.76     6235.25    220.12 o 
 -14   2  18     1613.52     1625.44    119.72 o 
 -13   2  18     8514.32     8437.96    195.49 o 
 -12   2  18    10589.61    10386.20    196.74 o 
 -11   2  18     2526.21     2487.46    107.13 o 
 -10   2  18     2474.52     2704.93    107.03 o 
  -9   2  18     9624.87     9206.26    178.12 o 
  -8   2  18     5961.92     5547.58    136.07 o 
  -7   2  18      713.36      685.38     68.22 o 
  -6   2  18    13567.00    13411.32    267.03 o 
  -5   2  18    15095.05    15020.46    259.49 o 
  -4   2  18     1139.41      969.79     80.17 o 
  -3   2  18     5358.94     5138.67    143.11 o 
  -2   2  18     8560.40     8095.40    180.50 o 
  -1   2  18      467.61      514.52     72.24 o 
   0   2  18     1012.22      954.43     81.21 o 
   1   2  18    12481.01    12393.21    233.71 o 
   2   2  18     1155.40     1112.81     85.94 o 
   3   2  18      395.68      331.67     69.65 o 
   4   2  18    13120.71    12909.37    246.47 o 
   5   2  18     8337.30     7965.35    188.84 o 
   6   2  18     3748.33     3657.08    138.71 o 
   7   2  18     4187.75     3870.18    157.39 o 
   8   2  18     9453.99     9340.99    242.46 o 
   9   2  18     3618.03     3696.85    169.97 o 
  10   2  18     1524.45     1256.82    120.30 o 
  11   2  18     4822.91     5312.46    217.58 o 
  12   2  18     5041.54     4754.19    211.00 o 
  13   2  18      233.67      165.91    123.67 o 
  14   2  18     9210.48     9145.57    336.98 o 
 -18   3  18      705.70      648.34    132.82 o 
 -17   3  18    11139.83    10978.86    312.83 o 
 -16   3  18      338.96       70.39    106.51 o 
 -15   3  18     2515.45     2535.84    145.93 o 
 -14   3  18     3917.50     4052.77    169.11 o 
 -13   3  18     8427.60     8173.10    257.42 o 
 -12   3  18      114.40       39.64     74.16 o 
 -11   3  18     9402.00     8950.74    195.88 o 
 -10   3  18     2636.92     2633.47    119.79 o 
  -9   3  18       65.67      -78.78     78.78 o 
  -8   3  18     4383.14     4277.39    137.06 o 
  -7   3  18    12729.48    12483.94    237.22 o 
  -6   3  18     1447.44     1697.47     99.82 o 
  -5   3  18     6331.88     6439.40    163.20 o 
  -4   3  18     6144.71     6005.57    160.22 o 
  -3   3  18    19258.66    18667.70    309.35 o 
  -2   3  18       31.96       -9.09     69.58 o 
  -1   3  18    12805.42    12544.77    239.57 o 
   0   3  18     5879.98     5686.39    155.91 o 
   1   3  18      642.12      516.36     80.36 o 
   2   3  18     8809.46     8497.32    193.38 o 
   3   3  18    21122.76    20519.51    337.58 o 
   4   3  18      897.50      905.31     87.84 o 
   5   3  18     7985.04     7304.90    255.13 o 
   6   3  18     6885.17     6314.81    220.71 o 
   7   3  18     9929.32     9549.44    303.63 o 
   8   3  18      932.86      781.94     95.78 o 
   9   3  18    15398.93    15569.36    297.48 o 
  10   3  18     2953.62     3481.80    165.85 o 
  11   3  18      241.12      125.01     91.52 o 
  12   3  18     1390.93     1423.26    150.71 o 
  13   3  18     9487.86     9274.46    345.38 o 
  14   3  18       25.11     -257.43    303.89 o 
 -18   4  18      256.04      136.13    248.61 o 
 -17   4  18      425.46      405.28    128.64 o 
 -16   4  18       68.31      -90.84    107.69 o 
 -15   4  18     8796.12     9093.33    346.39 o 
 -14   4  18      861.42      760.77    120.33 o 
 -13   4  18     6228.13     6165.87    221.20 o 
 -12   4  18      285.10      125.16     90.17 o 
 -11   4  18     3015.64     3244.27    171.12 o 
 -10   4  18      566.76      343.02     88.67 o 
  -9   4  18    17828.61    18184.67    344.25 o 
  -8   4  18      313.56      248.32     72.62 o 
  -7   4  18       54.97       12.36     65.57 o 
  -6   4  18      832.07      794.54     83.23 o 
  -5   4  18     8906.83     8525.45    192.77 o 
  -4   4  18      332.78      341.11     75.35 o 
  -3   4  18    11914.69    11652.87    234.74 o 
  -2   4  18      288.43       -8.24     65.81 o 
  -1   4  18     4951.22     4740.83    147.77 o 
   0   4  18      224.97       -4.56     61.19 o 
   1   4  18    22159.66    21902.91    355.56 o 
   2   4  18      731.33      711.07     83.86 o 
   3   4  18       13.87      -63.12     63.12 o 
   4   4  18      379.81      117.67     72.43 o 
   5   4  18    14603.15    14533.02    279.90 o 
   6   4  18      920.87      860.08     94.15 o 
   7   4  18    11812.23    11752.44    253.07 o 
   8   4  18       46.29      -49.52     74.58 o 
   9   4  18     5508.61     5504.98    202.35 o 
  10   4  18      438.47      329.79    110.47 o 
  11   4  18    19648.49    20474.52    449.81 o 
  12   4  18      455.57      418.10    117.06 o 
  13   4  18      700.57      563.58    130.90 o 
 -16   5  18      424.07      376.09    120.38 o 
 -15   5  18     1733.73     1499.95    147.76 o 
 -14   5  18      851.57      909.69    138.65 o 
 -13   5  18     8190.04     7873.57    254.41 o 
 -12   5  18       43.95      -83.64     83.64 o 
 -11   5  18    18095.50    18661.10    410.77 o 
 -10   5  18     5285.51     5067.50    223.32 o 
  -9   5  18      792.04      695.71    104.23 o 
  -8   5  18      233.26      357.99     93.99 o 
  -7   5  18    24402.07    23338.62    417.11 o 
  -6   5  18      895.83      805.32     87.81 o 
  -5   5  18     5086.72     4495.96    149.90 o 
  -4   5  18     1046.26      955.11     92.79 o 
  -3   5  18    11989.41    11646.33    271.44 o 
  -2   5  18       86.06       31.13     68.51 o 
  -1   5  18    28397.66    28451.12    512.96 o 
   0   5  18     1011.56      947.05     95.09 o 
   1   5  18     1741.07     1714.83    110.94 o 
   2   5  18     1390.52     1321.11    104.03 o 
   3   5  18    21300.32    20868.26    356.74 o 
   4   5  18       77.12      -38.67     77.44 o 
   5   5  18     1568.50     1604.80    114.20 o 
   6   5  18     1214.36     1209.05    107.17 o 
   7   5  18     3609.29     3927.41    163.51 o 
   8   5  18      172.82      162.13     89.20 o 
   9   5  18    13716.21    13651.80    348.22 o 
  10   5  18     1594.88     1536.27    152.39 o 
  11   5  18      145.73      105.57    108.50 o 
  12   5  18     1052.95     1077.75    148.99 o 
 -15   6  18     8464.99     8751.92    288.41 o 
 -14   6  18       19.76     -159.83    159.83 o 
 -13   6  18     1285.04     1568.35    151.06 o 
 -12   6  18     1814.64     1814.96    210.31 o 
 -11   6  18     2028.47     2207.39    164.00 o 
 -10   6  18      267.23      166.71    102.30 o 
  -9   6  18    13981.83    13707.92    306.17 o 
  -8   6  18     2142.09     2235.11    151.29 o 
  -7   6  18       37.48      -75.77     75.77 o 
  -6   6  18     7001.76     7004.16    190.06 o 
  -5   6  18    12678.80    12624.79    302.72 o 
  -4   6  18      253.99        7.62     73.58 o 
  -3   6  18    10430.34    10344.80    232.24 o 
  -2   6  18     9566.03     9506.43    223.21 o 
  -1   6  18     4572.01     4378.86    160.02 o 
   0   6  18     1536.32     1450.40    109.25 o 
   1   6  18    14286.89    14318.92    283.66 o 
   2   6  18     2869.49     3079.02    143.29 o 
   3   6  18      826.36      746.03     95.92 o 
   4   6  18     4618.95     4617.23    166.07 o 
   5   6  18     7182.41     7027.80    200.20 o 
   6   6  18      123.33      -83.58     83.58 o 
   7   6  18     4073.84     4350.41    186.20 o 
   8   6  18     4501.59     4965.65    224.25 o 
   9   6  18     2048.12     1881.97    162.64 o 
  10   6  18      703.17      389.61    125.94 o 
  11   6  18     9585.46     9838.04    338.67 o 
 -13   7  18     2502.15     2731.30    189.39 o 
 -12   7  18       12.29     -102.00    102.00 o 
 -11   7  18     2464.78     2491.68    224.78 o 
 -10   7  18     6344.14     6970.30    251.49 o 
  -9   7  18      174.06      162.26    105.61 o 
  -8   7  18     3683.13     3835.61    181.13 o 
  -7   7  18     3793.91     4093.81    184.59 o 
  -6   7  18     2934.00     3041.36    165.85 o 
  -5   7  18     1575.82     1649.72    136.97 o 
  -4   7  18    13363.05    13399.27    310.52 o 
  -3   7  18      969.56     1024.03    148.12 o 
  -2   7  18       17.98      -85.20     85.20 o 
  -1   7  18     2875.66     2879.41    145.91 o 
   0   7  18     5832.75     5822.74    182.59 o 
   1   7  18      948.03      860.01    103.97 o 
   2   7  18     7305.84     7292.93    204.12 o 
   3   7  18     5680.25     5578.61    183.78 o 
   4   7  18     3911.17     4001.40    177.85 o 
   5   7  18      864.81      793.29    131.01 o 
   6   7  18    11284.37    11673.95    292.03 o 
   7   7  18      865.89      764.75    135.68 o 
   8   7  18       44.78      -56.77    109.60 o 
   9   7  18     5633.25     6058.11    296.43 o 
 -11   8  18      254.99       27.62    179.26 o 
 -10   8  18     2832.82     2972.25    198.65 o 
  -9   8  18      717.59      456.79    229.44 o 
  -8   8  18     7128.24     6676.12    258.53 o 
  -7   8  18       68.71       41.98     94.07 o 
  -6   8  18     8422.28     8620.36    255.14 o 
  -5   8  18      858.95      725.43    118.51 o 
  -4   8  18      366.18      114.55    102.66 o 
  -3   8  18     1104.78     1085.08    129.07 o 
  -2   8  18    15485.45    16250.41    360.07 o 
  -1   8  18      151.69      -94.92     94.92 o 
   0   8  18     1097.31      819.56    120.19 o 
   1   8  18     1375.41     1533.41    132.77 o 
   2   8  18     8785.50     8655.59    251.58 o 
   3   8  18       62.96      -90.81     90.81 o 
   4   8  18     5774.27     5667.11    211.36 o 
   5   8  18       77.48      -88.87     88.87 o 
   6   8  18      855.70      713.61    136.16 o 
  -6   9  18     2946.95     3241.86    189.02 o 
  -5   9  18      203.48      136.22    112.49 o 
  -4   9  18    14583.30    15049.09    355.05 o 
  -3   9  18      228.68        5.96    109.57 o 
  -2   9  18      501.34      304.95    135.85 o 
  -1   9  18       19.58     -115.20    115.20 o 
   0   9  18    11456.71    11785.75    351.99 o 
   1   9  18      591.61      564.98    134.10 o 
 -19   0  19      364.38       -7.49    212.32 o 
 -17   0  19     6536.94     6729.76    334.53 o 
 -15   0  19    14196.85    14946.34    398.35 o 
 -13   0  19     1586.70     1556.01    123.93 o 
 -11   0  19    20469.78    20898.15    443.00 o 
  -9   0  19     9881.04     9094.24    468.49 o 
  -7   0  19    20999.70    20776.96    382.75 o 
  -5   0  19    26971.03    26442.46    452.74 o 
  -3   0  19      326.14      356.16     72.25 o 
  -1   0  19    26497.99    25915.07    612.42 o 
   1   0  19     4064.20     3831.40    182.35 o 
   3   0  19     8218.30     8315.38    264.63 o 
   5   0  19    24241.34    24519.91   1421.45 o 
   7   0  19     1607.11     1870.52    159.85 o 
   9   0  19    18244.64    19323.27   1192.32 o 
  11   0  19     2216.53     2301.60    191.61 o 
  13   0  19     7113.77     6718.95    348.70 o 
 -19   1  19     8988.15     9239.90    287.19 o 
 -18   1  19      235.95      283.68    119.40 o 
 -17   1  19     3366.61     3423.78    210.31 o 
 -16   1  19     1661.26     1549.30    142.09 o 
 -15   1  19     3073.75     3105.67    159.18 o 
 -14   1  19     1236.18     1387.58    103.88 o 
 -13   1  19    11570.10    11971.57    237.38 o 
 -12   1  19      102.97       94.93     60.52 o 
 -11   1  19      502.71      459.94     66.55 o 
 -10   1  19     2090.91     2237.19    115.31 o 
  -9   1  19    13095.21    12969.93    218.05 o 
  -8   1  19      529.49      479.98     66.45 o 
  -7   1  19    15153.09    15208.56    237.95 o 
  -6   1  19     3474.43     3522.34    109.77 o 
  -5   1  19     3821.40     3787.04    123.47 o 
  -4   1  19      166.74      232.69     61.23 o 
  -3   1  19    27500.99    28718.71    605.54 o 
  -2   1  19     4971.52     5234.28    143.15 o 
  -1   1  19      328.31      303.79     63.95 o 
   0   1  19     1195.13     1212.02     99.16 o 
   1   1  19    17875.81    17771.95    333.98 o 
   2   1  19        3.76      -74.24     76.83 o 
   3   1  19    14100.20    14432.83    414.99 o 
   4   1  19     4592.24     4642.70    205.74 o 
   5   1  19      900.11      981.62    100.85 o 
   6   1  19       20.42      -36.22     72.80 o 
   7   1  19    23314.43    24186.45    591.96 o 
   8   1  19      854.22      899.91    121.17 o 
   9   1  19      232.88      235.40     88.56 o 
  10   1  19      914.63      813.29    111.23 o 
  11   1  19    14087.78    14474.59    362.03 o 
  12   1  19      220.30      190.78    112.41 o 
  13   1  19     7095.12     6805.39    288.21 o 
  14   1  19     1679.34     2153.96    206.41 o 
 -18   2  19     4761.76     5113.69    226.87 o 
 -17   2  19     2920.48     2960.90    250.58 o 
 -16   2  19       13.92      -99.59     99.59 o 
 -15   2  19     6302.34     6349.25    224.92 o 
 -14   2  19     4919.46     4587.46    190.09 o 
 -13   2  19     1608.70     1535.18    108.22 o 
 -12   2  19     5382.96     5491.42    144.32 o 
 -11   2  19    10757.49    10587.25    200.34 o 
 -10   2  19     1767.57     1792.27     94.86 o 
  -9   2  19     1798.16     1642.90     99.23 o 
  -8   2  19     9321.24     9184.49    196.42 o 
  -7   2  19     6866.88     6691.40    165.61 o 
  -6   2  19      698.07      656.43     76.81 o 
  -5   2  19    14085.12    14152.26    253.07 o 
  -4   2  19     8934.71     9408.41    216.53 o 
  -3   2  19     4842.59     4645.46    138.73 o 
  -2   2  19     8988.60     9118.49    196.66 o 
  -1   2  19    19136.91    18570.34    307.03 o 
   0   2  19     3866.31     3856.65    133.05 o 
   1   2  19     4288.79     4061.03    134.64 o 
   2   2  19     6345.51     6182.67    185.50 o 
   3   2  19     7799.04     7604.49    183.12 o 
   4   2  19      484.99      452.93     77.29 o 
   5   2  19    11749.42    11991.11    278.09 o 
   6   2  19     6270.64     6032.05    193.74 o 
   7   2  19      254.61      250.07     87.63 o 
   8   2  19     6979.31     6879.62    213.27 o 
   9   2  19    10905.60    10569.98    293.48 o 
  10   2  19     2060.29     2340.72    152.64 o 
  11   2  19     2622.18     3091.91    188.36 o 
  12   2  19     6020.33     6056.68    265.38 o 
  13   2  19     3076.99     2791.98    215.99 o 
  14   2  19       27.09       87.04    155.33 o 
 -18   3  19      343.91      182.91    120.36 o 
 -17   3  19     3202.99     3186.11    196.81 o 
 -16   3  19    11240.95    11223.01    311.39 o 
 -15   3  19     1480.24     1397.38    126.20 o 
 -14   3  19     3073.69     3460.45    162.09 o 
 -13   3  19     3668.89     3793.89    179.89 o 
 -12   3  19     8480.00     8257.01    242.18 o 
 -11   3  19      253.37      181.12     70.51 o 
 -10   3  19    10325.62    10518.92    218.56 o 
  -9   3  19     3346.39     3498.66    134.96 o 
  -8   3  19     3046.19     3027.34    173.69 o 
  -7   3  19     5344.96     4988.93    149.48 o 
  -6   3  19    15351.99    15321.26    273.64 o 
  -5   3  19     1434.60     1345.21     94.68 o 
  -4   3  19     6681.42     6385.14    166.66 o 
  -3   3  19     6030.86     6219.22    167.53 o 
  -2   3  19    11893.28    12239.08    239.75 o 
  -1   3  19      347.77      196.77     78.97 o 
   0   3  19    10122.03     9960.79    213.37 o 
   1   3  19      471.39      351.01    128.48 o 
   2   3  19     1667.95     1397.67    100.44 o 
   3   3  19     3372.68     3236.94    142.43 o 
   4   3  19    22675.24    21516.93    520.51 o 
   5   3  19     2781.89     2739.96    131.89 o 
   6   3  19     2527.63     2685.22    167.96 o 
   7   3  19     4621.24     4343.85    157.57 o 
   8   3  19     8344.84     7898.19    251.83 o 
   9   3  19      337.13      222.28     99.78 o 
  10   3  19    13858.11    13880.05    357.51 o 
  11   3  19     2807.37     2511.73    180.14 o 
  12   3  19      273.25      312.71    145.49 o 
  13   3  19      982.12      760.98    158.99 o 
 -17   4  19      190.35      314.00    167.10 o 
 -16   4  19      170.53     -120.33    125.53 o 
 -15   4  19      512.63      229.54    112.46 o 
 -14   4  19    10525.64    11535.68    310.87 o 
 -13   4  19        0.21      -89.15     89.15 o 
 -12   4  19     5748.21     5656.09    327.56 o 
 -11   4  19      319.57       82.91     92.69 o 
 -10   4  19     2157.69     2232.80    133.01 o 
  -9   4  19       33.73      104.67     76.44 o 
  -8   4  19    22267.12    22312.16    361.45 o 
  -7   4  19      234.00      159.17     72.81 o 
  -6   4  19       97.94      -50.10     64.92 o 
  -5   4  19     2718.10     2692.69    158.81 o 
  -4   4  19     8555.48     8544.12    201.54 o 
  -3   4  19      599.75      465.22     78.74 o 
  -2   4  19     7606.64     7423.61    187.32 o 
  -1   4  19      100.02       16.79     61.17 o 
   0   4  19     7303.66     6914.69    221.85 o 
   1   4  19       98.17      -10.42     65.55 o 
   2   4  19    14553.75    13904.13    345.58 o 
   3   4  19       23.14      -43.28     67.19 o 
   4   4  19      435.79      288.77     78.54 o 
   5   4  19      327.41      165.53     78.44 o 
   6   4  19    17175.39    17029.45    395.58 o 
   7   4  19      262.26      107.96     83.94 o 
   8   4  19    10199.76     9706.34    234.32 o 
   9   4  19      668.90      433.26    104.72 o 
  10   4  19     2610.78     3100.69    199.80 o 
  11   4  19       52.52       70.14    107.40 o 
  12   4  19    12326.13    12615.40    851.44 o 
 -16   5  19    11970.39    12460.62    345.18 o 
 -15   5  19       22.48     -104.79    104.79 o 
 -14   5  19     2665.72     2662.10    236.74 o 
 -13   5  19      983.12      777.16    127.19 o 
 -12   5  19    10459.48    10539.26    332.50 o 
 -11   5  19      997.43      890.65    124.38 o 
 -10   5  19    26737.74    25955.01    511.96 o 
  -9   5  19     2736.17     2831.05    154.06 o 
  -8   5  19     2628.88     2565.71    145.49 o 
  -7   5  19      697.27      673.65    120.91 o 
  -6   5  19    20480.48    20764.52    350.27 o 
  -5   5  19      396.85      270.39     81.57 o 
  -4   5  19     3935.38     3768.52    148.21 o 
  -3   5  19     1929.56     2096.40    120.92 o 
  -2   5  19    14477.95    14243.49    278.38 o 
  -1   5  19        6.67      -52.76     70.48 o 
   0   5  19    24552.24    23519.09    387.73 o 
   1   5  19     1557.48     1458.58    110.15 o 
   2   5  19      391.94      367.09     83.38 o 
   3   5  19     1072.38      922.70     98.10 o 
   4   5  19    13092.41    12937.48    271.72 o 
   5   5  19       61.82       -1.85     76.85 o 
   6   5  19     1516.58     1474.01    119.23 o 
   7   5  19      687.41      566.25     98.73 o 
   8   5  19     5497.88     5598.75    293.00 o 
   9   5  19      174.66      116.39    107.18 o 
  10   5  19    11342.47    11533.88    329.55 o 
  11   5  19      333.62      286.35    141.37 o 
 -14   6  19     4742.26     4819.28    227.53 o 
 -13   6  19      111.67       30.79    108.73 o 
 -12   6  19     5920.57     5599.91    232.11 o 
 -11   6  19    12511.99    12465.72    335.80 o 
 -10   6  19      955.02     1116.99    138.65 o 
  -9   6  19      435.65      261.91     94.57 o 
  -8   6  19    12948.29    12826.22    298.82 o 
  -7   6  19     1749.79     1805.94    134.91 o 
  -6   6  19      107.84      140.32     84.48 o 
  -5   6  19     6653.11     6842.96    216.17 o 
  -4   6  19    10690.21    10789.14    242.84 o 
  -3   6  19      131.49       48.64     82.01 o 
  -2   6  19    11016.81    10804.03    243.11 o 
  -1   6  19     6385.36     6484.20    187.65 o 
   0   6  19     2904.95     3142.97    137.21 o 
   1   6  19     1172.95     1297.39    111.11 o 
   2   6  19    16879.65    16590.72    319.61 o 
   3   6  19     4287.24     4586.65    191.64 o 
   4   6  19      121.35      -74.08     77.70 o 
   5   6  19     2170.09     2194.31    136.00 o 
   6   6  19     6336.60     6399.34    298.90 o 
   7   6  19       70.05       26.94     93.28 o 
   8   6  19     6646.84     6825.36    254.11 o 
   9   6  19     5525.24     5625.30    239.77 o 
  10   6  19     3140.03     3386.15    212.94 o 
 -12   7  19     1589.00     1889.02    381.08 o 
 -11   7  19      521.74      243.18    114.69 o 
 -10   7  19     1476.16     1417.27    153.69 o 
  -9   7  19     3915.93     4449.24    216.57 o 
  -8   7  19        5.62      -77.43     87.95 o 
  -7   7  19     3526.42     3918.50    186.18 o 
  -6   7  19     4417.96     4631.65    201.25 o 
  -5   7  19     3248.09     3575.94    181.03 o 
  -4   7  19     1906.46     1644.22    138.81 o 
  -3   7  19     9683.19     9561.64    264.69 o 
  -2   7  19     1930.51     1910.98    143.63 o 
  -1   7  19      139.61      106.48     87.97 o 
   0   7  19     3782.66     4064.93    171.03 o 
   1   7  19     8820.08     9178.27    233.35 o 
   2   7  19        2.45      -79.57     82.41 o 
   3   7  19     6146.69     5809.44    205.72 o 
   4   7  19     6408.42     5977.12    209.28 o 
   5   7  19     2762.07     3032.38    169.32 o 
   6   7  19     2887.13     3522.36    182.90 o 
   7   7  19     8093.39     8283.55    280.84 o 
   8   7  19      827.34      591.94    139.10 o 
  -9   8  19     2500.26     2590.53    288.34 o 
  -8   8  19      425.86      337.41    164.53 o 
  -7   8  19     6903.53     6906.31    233.24 o 
  -6   8  19       96.13       -4.08    133.44 o 
  -5   8  19    10940.83    11033.94    295.75 o 
  -4   8  19      393.10      311.56    108.71 o 
  -3   8  19      423.35      320.36    111.26 o 
  -2   8  19      373.03      558.17    121.65 o 
  -1   8  19     9916.00     9760.63    278.66 o 
   0   8  19       55.26      -97.68     97.68 o 
   1   8  19     3005.31     2966.86    172.21 o 
   2   8  19     1000.06     1088.71    125.53 o 
   3   8  19     8519.65     8850.85    330.27 o 
   4   8  19      188.97      162.71    106.13 o 
   5   8  19     9497.71     9057.34    334.89 o 
 -18   0  20     1432.70     1724.16    293.17 o 
 -16   0  20     9949.22    10243.38    411.98 o 
 -14   0  20    21724.58    22589.72    642.07 o 
 -12   0  20      460.82      393.07    110.70 o 
 -10   0  20    23139.78    24365.17    527.41 o 
  -8   0  20     8140.13     7943.09    251.98 o 
  -6   0  20    14631.24    14722.53    407.95 o 
  -4   0  20    14928.37    14585.23    358.33 o 
  -2   0  20      367.39      372.74     93.94 o 
   0   0  20    24700.47    24361.40    925.83 o 
   2   0  20     8295.73     8251.73    267.91 o 
   4   0  20     7064.99     7064.29    254.26 o 
   6   0  20    14471.71    15178.75    633.34 o 
   8   0  20      333.40      315.73    116.60 o 
  10   0  20    14368.33    15001.39    505.68 o 
  12   0  20     2183.22     2250.52    235.97 o 
 -18   1  20     3938.42     4405.45    216.14 o 
 -17   1  20      742.37      867.48    129.93 o 
 -16   1  20     6750.45     6393.55    244.42 o 
 -15   1  20     1705.64     1755.90    133.14 o 
 -14   1  20     4744.17     4774.65    193.12 o 
 -13   1  20     1720.95     1851.98    111.31 o 
 -12   1  20    12166.65    13107.52    230.31 o 
 -11   1  20      354.70      376.61     68.00 o 
 -10   1  20      380.50      267.61     65.22 o 
  -9   1  20     2077.00     2247.32    100.56 o 
  -8   1  20    22648.22    22944.04    363.66 o 
  -7   1  20      237.44      144.59     84.30 o 
  -6   1  20     8567.50     8849.84    188.60 o 
  -5   1  20      927.00     1001.34     81.37 o 
  -4   1  20     2858.99     2856.16    136.12 o 
  -3   1  20      381.42      602.26     73.58 o 
  -2   1  20    29148.45    30143.61    639.84 o 
  -1   1  20      240.38      383.84     71.24 o 
   0   1  20      240.27      199.91     73.20 o 
   1   1  20      295.91      214.45     91.87 o 
   2   1  20    18064.06    17989.14    345.60 o 
   3   1  20     1408.10     1489.69    128.92 o 
   4   1  20    14578.84    15231.17    351.76 o 
   5   1  20     5166.52     5149.64    177.81 o 
   6   1  20     4388.54     4472.99    173.31 o 
   7   1  20      240.15      107.86    111.62 o 
   8   1  20    14314.04    14924.60    459.64 o 
   9   1  20      865.78      767.42    111.73 o 
  10   1  20      286.24      228.61    149.84 o 
  11   1  20     4000.45     3943.39    248.47 o 
  12   1  20     9696.77     9416.71    334.37 o 
  13   1  20      103.79        6.33    124.42 o 
 -18   2  20     1264.41     1371.82    152.26 o 
 -17   2  20     6318.84     6243.64    257.48 o 
 -16   2  20     4098.81     4316.63    204.13 o 
 -15   2  20     1679.75     1534.20    164.23 o 
 -14   2  20     7321.75     7398.56    212.04 o 
 -13   2  20     6613.78     6905.53    182.82 o 
 -12   2  20      350.06      279.78     72.02 o 
 -11   2  20     3190.81     3472.36    200.19 o 
 -10   2  20    13335.49    13306.43    249.65 o 
  -9   2  20     3427.81     3483.00    131.40 o 
  -8   2  20     2751.66     2696.44    120.24 o 
  -7   2  20     8753.92     8604.08    192.45 o 
  -6   2  20     9089.38     8986.28    196.94 o 
  -5   2  20      131.72       35.66     61.48 o 
  -4   2  20    16631.02    16341.67    283.98 o 
  -3   2  20     7483.07     7337.26    196.49 o 
  -2   2  20     1589.84     1679.90    121.98 o 
  -1   2  20     9291.93     9769.62    230.57 o 
   0   2  20    10012.91     9559.26    206.89 o 
   1   2  20     8668.73     8565.59    196.32 o 
   2   2  20     5918.83     5918.81    164.68 o 
   3   2  20    14118.10    14040.55    302.89 o 
   4   2  20     9121.07     9046.94    238.02 o 
   5   2  20     2194.37     2137.73    136.70 o 
   6   2  20     9979.53     9913.55    255.61 o 
   7   2  20     5996.57     5789.96    196.63 o 
   8   2  20      202.47      110.59     88.59 o 
   9   2  20     5091.69     5054.58    191.30 o 
  10   2  20    10571.31    10293.05    323.47 o 
  11   2  20     2091.57     2417.90    182.22 o 
  12   2  20     2632.00     2845.85    196.21 o 
  13   2  20     5626.12     5636.40    276.98 o 
 -17   3  20      728.73      851.27    166.50 o 
 -16   3  20     2408.05     2538.82    206.54 o 
 -15   3  20     7001.18     7115.80    242.05 o 
 -14   3  20     1440.53     1523.81    141.64 o 
 -13   3  20     1897.81     1901.89    186.97 o 
 -12   3  20     3385.47     3473.55    174.67 o 
 -11   3  20     8329.83     8328.16    214.44 o 
 -10   3  20      417.63      314.59     79.73 o 
  -9   3  20    11782.04    11188.01    230.19 o 
  -8   3  20     2554.13     2503.70    120.57 o 
  -7   3  20     1458.33     1321.83     98.58 o 
  -6   3  20     2983.26     3109.53    131.20 o 
  -5   3  20    14585.88    14400.29    267.08 o 
  -4   3  20      823.25      841.50     86.33 o 
  -3   3  20     3827.57     4053.42    144.59 o 
  -2   3  20     4306.77     4144.81    145.86 o 
  -1   3  20     5945.33     5917.55    157.55 o 
   0   3  20      265.49       68.78     68.25 o 
   1   3  20     8467.05     8110.28    223.35 o 
   2   3  20     1651.62     1453.44    104.65 o 
   3   3  20      146.85       80.47     73.89 o 
   4   3  20     1033.83     1010.90    122.05 o 
   5   3  20    12188.13    12489.15    373.17 o 
   6   3  20     2347.48     2396.67    131.57 o 
   7   3  20     2815.68     2770.61    199.85 o 
   8   3  20     4783.44     4811.54    208.13 o 
   9   3  20     8819.38     8571.59    251.94 o 
  10   3  20       51.97      -91.90    101.43 o 
  11   3  20     7325.18     7421.45    357.84 o 
  12   3  20     3665.40     3893.80    388.15 o 
 -16   4  20       12.85     -117.17    117.17 o 
 -15   4  20      118.22      -97.04     97.04 o 
 -14   4  20      471.46      299.47    129.19 o 
 -13   4  20     8425.59     8915.52    269.93 o 
 -12   4  20      142.23      -91.27     91.27 o 
 -11   4  20     4328.56     4356.02    191.05 o 
 -10   4  20      300.40      220.39     83.04 o 
  -9   4  20     3094.55     3204.07    153.76 o 
  -8   4  20     1069.07      994.77     96.55 o 
  -7   4  20    20768.83    20749.17    348.32 o 
  -6   4  20      558.05      513.97     85.55 o 
  -5   4  20       57.72      -64.54     64.54 o 
  -4   4  20      557.71      453.15     83.64 o 
  -3   4  20    13129.10    13004.99    261.08 o 
  -2   4  20     1957.93     1924.51    116.97 o 
  -1   4  20    16283.17    15700.03    293.48 o 
   0   4  20      276.48      178.97     75.10 o 
   1   4  20     5785.62     5616.09    206.85 o 
   2   4  20      455.00      291.72     79.09 o 
   3   4  20    22253.52    21520.54    590.98 o 
   4   4  20     1042.32      972.07    101.68 o 
   5   4  20      881.28      669.72     97.80 o 
   6   4  20      663.49      327.35     93.79 o 
   7   4  20    19832.74    18906.09    427.70 o 
   8   4  20     1003.43     1257.53    116.71 o 
   9   4  20    10893.85    10693.26    276.34 o 
  10   4  20      392.06      285.10    136.42 o 
  11   4  20     3554.19     3531.89    271.68 o 
  12   4  20      161.03       81.88    219.04 o 
 -15   5  20     9565.71     9682.70    302.87 o 
 -14   5  20      135.13       17.10    113.98 o 
 -13   5  20     3505.01     3954.44    204.18 o 
 -12   5  20      824.00      894.73    156.77 o 
 -11   5  20     8997.06     8852.22    272.78 o 
 -10   5  20        1.57      -28.00     87.33 o 
  -9   5  20    16549.71    15961.29    429.60 o 
  -8   5  20      309.34      290.23     92.20 o 
  -7   5  20      838.50      693.56    103.81 o 
  -6   5  20      692.01      658.42     93.08 o 
  -5   5  20    14740.21    15211.57    293.77 o 
  -4   5  20      375.81      293.57     83.28 o 
  -3   5  20     1742.07     1636.67    115.46 o 
  -2   5  20     3342.48     3537.29    186.27 o 
  -1   5  20     6489.19     6243.43    204.44 o 
   0   5  20      375.52      201.77     80.01 o 
   1   5  20    15961.82    15476.69    301.85 o 
   2   5  20     1284.40     1332.00    115.23 o 
   3   5  20     1012.27      750.24     97.75 o 
   4   5  20      852.06      580.82     97.89 o 
   5   5  20    12452.15    12689.86    277.51 o 
   6   5  20     1229.37     1397.09    119.73 o 
   7   5  20     2717.22     2657.78    150.72 o 
   8   5  20     1006.33      981.27    147.04 o 
   9   5  20     7149.26     7000.64    256.90 o 
  10   5  20       10.85     -168.82    168.82 o 
 -14   6  20     1699.71     1835.42    173.81 o 
 -13   6  20    10094.15    10373.69    314.84 o 
 -12   6  20      683.25      845.68    137.95 o 
 -11   6  20    15974.42    15807.46    390.83 o 
 -10   6  20     9965.61     9729.64    296.45 o 
  -9   6  20     3809.78     3916.96    183.00 o 
  -8   6  20      533.69      321.54    100.41 o 
  -7   6  20    10831.45    10666.24    360.89 o 
  -6   6  20     2243.96     2283.84    151.33 o 
  -5   6  20       24.08      -84.74     84.74 o 
  -4   6  20     4312.36     4517.69    190.28 o 
  -3   6  20    11543.88    10975.65    250.45 o 
  -2   6  20      407.10      340.00     91.85 o 
  -1   6  20     9171.71     8995.15    256.55 o 
   0   6  20     7809.20     8202.76    231.74 o 
   1   6  20     2813.17     2970.90    153.41 o 
   2   6  20      701.96      671.84    101.33 o 
   3   6  20    13084.36    12605.85    371.01 o 
   4   6  20      644.75      541.93    104.39 o 
   5   6  20       97.57      -31.61     85.83 o 
   6   6  20     2149.02     2217.06    154.63 o 
   7   6  20     7426.09     7270.93    235.64 o 
   8   6  20      132.63       71.65    104.68 o 
   9   6  20     4304.87     4743.54    316.79 o 
 -11   7  20     2763.03     3063.17    245.58 o 
 -10   7  20       54.81     -101.99    101.99 o 
  -9   7  20     2005.85     2393.80    181.68 o 
  -8   7  20     5954.46     5996.77    218.13 o 
  -7   7  20       16.92      -75.67     94.77 o 
  -6   7  20     2781.19     2830.58    171.26 o 
  -5   7  20     4337.28     4490.39    203.05 o 
  -4   7  20     1991.81     2010.25    153.93 o 
  -3   7  20     1399.67     1511.17    282.13 o 
  -2   7  20     9452.33     9403.48    267.36 o 
  -1   7  20     2587.24     2447.40    147.07 o 
   0   7  20       12.87      -82.68     82.68 o 
   1   7  20     4525.15     4759.40    189.89 o 
   2   7  20     9836.22     9905.61    251.46 o 
   3   7  20      237.72      190.58    100.72 o 
   4   7  20     2777.11     2830.63    218.23 o 
   5   7  20     3667.49     4158.85    267.96 o 
   6   7  20     3119.29     3304.68    184.61 o 
   7   7  20     2103.78     2220.62    468.17 o 
  -8   8  20     1933.75     2085.68    182.06 o 
  -7   8  20     1205.45     1101.66    135.67 o 
  -6   8  20     7984.29     7930.02    265.62 o 
  -5   8  20      402.09      278.80    117.66 o 
  -4   8  20    12090.67    12411.58    320.84 o 
  -3   8  20      511.74      518.75    124.72 o 
  -2   8  20      710.18      706.38    172.98 o 
  -1   8  20      480.28      490.68    123.00 o 
   0   8  20     8865.81     8400.64    266.44 o 
   1   8  20      381.50      266.66    126.44 o 
   2   8  20     3170.10     3257.16    172.48 o 
   3   8  20     1159.64     1114.75    136.72 o 
 -17   0  21     2403.85     2806.87    265.45 o 
 -15   0  21    15091.65    16004.55    757.60 o 
 -13   0  21    23746.58    23842.20    534.99 o 
 -11   0  21     4229.01     3764.37    224.93 o 
  -9   0  21    26971.35    27557.98    878.33 o 
  -7   0  21     6608.20     7078.05    242.41 o 
  -5   0  21     9543.80     9131.72    367.92 o 
  -3   0  21    24040.33    23872.28    667.37 o 
  -1   0  21     1869.73     1797.95    230.53 o 
   1   0  21    24411.73    24475.43    697.55 o 
   3   0  21      334.81      160.81    131.14 o 
   5   0  21     9490.27    10026.43    801.38 o 
   7   0  21    12211.15    13314.61   1365.12 o 
   9   0  21      145.38      -72.37    140.40 o 
  11   0  21    21804.07    21724.52    687.03 o 
  13   0  21     2334.89     1689.29    346.38 o 
 -18   1  21      475.34      654.49    151.93 o 
 -17   1  21     8356.19     9123.39    323.78 o 
 -16   1  21       34.95      -95.89    117.10 o 
 -15   1  21    10301.40    10334.10    290.03 o 
 -14   1  21     1330.02     1281.01    106.27 o 
 -13   1  21     4038.27     4094.31    151.96 o 
 -12   1  21     1412.14     1406.80     94.54 o 
 -11   1  21     9818.51    10130.05    199.32 o 
 -10   1  21     1578.60     1571.63    102.49 o 
  -9   1  21     1158.68     1169.23     92.89 o 
  -8   1  21     1620.02     1809.31    105.03 o 
  -7   1  21    16684.31    16428.40    353.11 o 
  -6   1  21      628.34      604.13     76.39 o 
  -5   1  21     9174.59     8948.80    194.07 o 
  -4   1  21     4091.96     4057.47    132.21 o 
  -3   1  21     6694.76     6893.95    168.69 o 
  -2   1  21     2677.26     2867.39    202.02 o 
  -1   1  21    19643.62    19395.13    676.90 o 
   0   1  21     4943.78     4853.33    182.40 o 
   1   1  21      598.26      486.95     88.36 o 
   2   1  21     2322.74     2396.16    160.21 o 
   3   1  21    16184.40    16517.65    364.86 o 
   4   1  21     1221.37     1071.54    109.28 o 
   5   1  21    12506.02    12290.87    387.03 o 
   6   1  21     1450.16     1616.56    126.66 o 
   7   1  21     2272.36     2240.92    143.99 o 
   8   1  21      788.63      589.56    105.04 o 
   9   1  21    11179.93    11334.57    287.01 o 
  10   1  21      805.34      747.01    117.31 o 
  11   1  21       52.06       63.22    108.75 o 
  12   1  21      938.26      841.29    159.74 o 
 -17   2  21      907.90     1054.80    140.14 o 
 -16   2  21     8211.10     8856.09    273.22 o 
 -15   2  21     8920.73     9133.26    353.11 o 
 -14   2  21      451.71      151.61    139.14 o 
 -13   2  21     4868.39     4848.10    234.15 o 
 -12   2  21     4439.37     4436.50    150.08 o 
 -11   2  21      955.52      684.38     87.27 o 
 -10   2  21     4587.43     4432.87    144.33 o 
  -9   2  21     8948.40     8792.34    199.93 o 
  -8   2  21     4012.30     3934.87    140.22 o 
  -7   2  21     4094.89     4169.12    142.37 o 
  -6   2  21    16841.17    16940.47    314.70 o 
  -5   2  21     9612.48     9393.75    222.02 o 
  -4   2  21      535.78      485.39     79.08 o 
  -3   2  21    12644.19    12288.18    241.12 o 
  -2   2  21     6927.68     6905.33    177.26 o 
  -1   2  21      254.60      187.77     71.74 o 
   0   2  21     3413.54     3666.86    169.68 o 
   1   2  21     8960.19     9145.46    236.49 o 
   2   2  21     6281.50     6362.83    220.84 o 
   3   2  21     7654.32     7155.08    213.26 o 
   4   2  21    16816.96    16972.47    349.48 o 
   5   2  21     7600.27     7292.36    250.09 o 
   6   2  21      492.60      310.15     96.16 o 
   7   2  21     7293.16     7111.90    299.66 o 
   8   2  21     7584.99     7456.87    229.92 o 
   9   2  21      137.40      -23.62     88.63 o 
  10   2  21     2994.33     3048.79    203.81 o 
  11   2  21     8304.10     7760.50    383.72 o 
  12   2  21     2591.75     2777.28    197.36 o 
 -17   3  21      790.43      728.96    165.10 o 
 -16   3  21     1205.18     1120.04    173.62 o 
 -15   3  21     1509.68     1506.47    145.54 o 
 -14   3  21     9318.37     9570.87    280.35 o 
 -13   3  21      252.36      126.57     95.14 o 
 -12   3  21     1286.61     1300.75    132.86 o 
 -11   3  21     3070.49     3184.16    150.07 o 
 -10   3  21     6445.19     6339.38    174.60 o 
  -9   3  21      103.26        8.52     65.94 o 
  -8   3  21     7844.39     7744.33    191.40 o 
  -7   3  21      785.06      772.37     88.62 o 
  -6   3  21      549.93      405.62     79.74 o 
  -5   3  21     1550.74     1559.62    105.68 o 
  -4   3  21     8340.29     8197.42    197.19 o 
  -3   3  21      215.67      165.68     73.25 o 
  -2   3  21     2000.29     1911.81    115.40 o 
  -1   3  21     5484.69     5318.14    162.67 o 
   0   3  21     7946.46     7891.90    196.41 o 
   1   3  21     1253.72     1007.09     98.44 o 
   2   3  21    11392.24    11370.88    255.87 o 
   3   3  21     3832.32     3991.34    195.12 o 
   4   3  21      366.41      160.95     89.66 o 
   5   3  21      317.67      304.74     92.86 o 
   6   3  21    12929.25    12661.29    304.13 o 
   7   3  21      359.99      222.32     99.28 o 
   8   3  21     1335.37     1321.45    131.90 o 
   9   3  21     4847.45     5119.94    217.51 o 
  10   3  21     6550.70     6985.14    350.09 o 
  11   3  21        8.40      -21.41    112.20 o 
  12   3  21    11001.52    11882.89    698.70 o 
 -16   4  21     9374.05     9554.59    338.68 o 
 -15   4  21       13.61      -94.17    111.40 o 
 -14   4  21      222.55      127.44    108.09 o 
 -13   4  21       92.22      -83.04     90.71 o 
 -12   4  21     6904.15     7070.67    239.17 o 
 -11   4  21      582.92      250.09    103.94 o 
 -10   4  21     9908.85    10175.70    253.85 o 
  -9   4  21      316.77      125.03     88.10 o 
  -8   4  21     3783.16     3828.88    153.60 o 
  -7   4  21        9.77      -69.96     69.96 o 
  -6   4  21    14326.00    14136.61    276.08 o 
  -5   4  21      300.67       84.82     76.17 o 
  -4   4  21      868.28      748.49     96.26 o 
  -3   4  21      711.69      628.55     93.90 o 
  -2   4  21    14452.85    14093.66    280.14 o 
  -1   4  21     2433.04     2267.10    129.53 o 
   0   4  21    19230.25    18644.41    334.73 o 
   1   4  21      448.52      365.61     85.09 o 
   2   4  21     2712.31     2631.14    137.15 o 
   3   4  21      127.89      -76.56     76.56 o 
   4   4  21    20898.44    20600.61    396.82 o 
   5   4  21      269.39      167.70     86.27 o 
   6   4  21     1234.52     1044.32    113.31 o 
   7   4  21     1352.95     1312.99    136.87 o 
   8   4  21    14902.01    14328.40    341.66 o 
   9   4  21       38.64     -108.62    108.62 o 
  10   4  21     8780.25     9069.10    351.15 o 
  11   4  21      419.39      170.27    141.91 o 
 -14   5  21     8351.17     8253.41    298.61 o 
 -13   5  21       19.69      -99.37    105.66 o 
 -12   5  21     2072.82     2158.81    183.67 o 
 -11   5  21     1467.01     1318.12    140.62 o 
 -10   5  21     7123.32     7002.85    370.40 o 
  -9   5  21       83.13        6.83     86.43 o 
  -8   5  21     7959.51     7687.91    227.62 o 
  -7   5  21      683.14      629.00    121.40 o 
  -6   5  21      279.32      139.35     84.46 o 
  -5   5  21      116.41      -48.99     75.86 o 
  -4   5  21    19165.83    19253.38    346.49 o 
  -3   5  21       15.44      -48.74     77.61 o 
  -2   5  21     1861.06     1908.94    128.73 o 
  -1   5  21     1117.85      918.34    106.72 o 
   0   5  21     8588.85     8579.67    219.76 o 
   1   5  21      200.36       96.68     90.70 o 
   2   5  21    11989.60    11694.74    264.32 o 
   3   5  21      558.27      445.54     95.22 o 
   4   5  21      427.74      417.93     95.55 o 
   5   5  21       65.20      -57.33     83.23 o 
   6   5  21    15443.21    14852.95    407.96 o 
   7   5  21      945.59      968.49    119.10 o 
   8   5  21     3408.02     3852.72    214.20 o 
   9   5  21      595.78      586.54    132.30 o 
 -13   6  21     2202.68     2121.04    180.18 o 
 -12   6  21    12185.96    12366.76    530.85 o 
 -11   6  21     2967.53     2896.76    194.46 o 
 -10   6  21    11174.72    10751.42    317.19 o 
  -9   6  21     4132.81     4577.36    203.76 o 
  -8   6  21     3498.28     3657.56    183.19 o 
  -7   6  21      677.57      326.43    104.55 o 
  -6   6  21    13033.63    13120.84    312.48 o 
  -5   6  21     4471.30     4826.58    205.03 o 
  -4   6  21      682.79      388.92    139.28 o 
  -3   6  21     2177.66     2090.45    135.91 o 
  -2   6  21    10660.26    10609.29    254.27 o 
  -1   6  21       83.48      -79.97     79.97 o 
   0   6  21     6256.17     6028.65    226.28 o 
   1   6  21     9629.88     9982.36    247.39 o 
   2   6  21     1420.40     1368.18    123.04 o 
   3   6  21      263.69      103.03    103.27 o 
   4   6  21     5812.00     6268.98    208.35 o 
   5   6  21      282.53      273.13    103.85 o 
   6   6  21       64.70        9.84     99.66 o 
   7   6  21     4513.11     4843.96    232.00 o 
   8   6  21     8768.32     9035.98    301.86 o 
 -10   7  21     3843.24     3891.34    266.16 o 
  -9   7  21      568.23      645.77    190.29 o 
  -8   7  21     1948.80     1809.99    151.84 o 
  -7   7  21     5671.54     5556.54    221.04 o 
  -6   7  21      136.04       42.82    110.24 o 
  -5   7  21     2379.10     2576.71    168.99 o 
  -4   7  21     4327.18     4384.32    208.01 o 
  -3   7  21     2197.95     2161.58    160.71 o 
  -2   7  21      548.47      280.43    115.44 o 
  -1   7  21     6716.24     6767.56    266.44 o 
   0   7  21     2108.47     2047.82    143.32 o 
   1   7  21      314.38      208.23     97.65 o 
   2   7  21     4752.89     4952.62    193.73 o 
   3   7  21     6217.51     6229.95    226.51 o 
   4   7  21       84.60       -0.04    105.40 o 
   5   7  21     2533.30     2606.26    174.13 o 
  -6   8  21      296.52      212.18    116.30 o 
  -5   8  21     7120.47     7226.23    251.98 o 
  -4   8  21      602.53      486.76    187.36 o 
  -3   8  21     7580.73     7839.80    260.83 o 
  -2   8  21      305.88       47.30    125.84 o 
  -1   8  21      369.67       67.45    112.78 o 
   0   8  21     1498.37     1341.64    155.97 o 
   1   8  21    12736.52    12622.36    437.59 o 
 -16   0  22     4079.39     4622.71    312.11 o 
 -14   0  22    13418.19    13298.21    468.60 o 
 -12   0  22    18306.33    18892.29    520.27 o 
 -10   0  22     1444.37     1428.47    146.04 o 
  -8   0  22    17690.28    18297.70    559.28 o 
  -6   0  22     2359.30     2412.05    222.22 o 
  -4   0  22    10014.98     9754.22    383.41 o 
  -2   0  22    21142.51    20412.47    611.22 o 
   0   0  22       64.01      -77.33    114.71 o 
   2   0  22    13436.41    13060.55    614.89 o 
   4   0  22     4203.79     4363.68    302.67 o 
   6   0  22     7360.43     7615.56    398.30 o 
   8   0  22     7507.27     7070.98    366.10 o 
  10   0  22       34.96       -7.49    155.39 o 
  12   0  22    10501.50     9192.68    614.76 o 
 -17   1  22      893.07      780.10    155.98 o 
 -16   1  22    13462.88    14424.71    688.06 o 
 -15   1  22      174.10        5.58    170.65 o 
 -14   1  22     4248.83     4367.51    205.14 o 
 -13   1  22     1733.36     2116.44    155.13 o 
 -12   1  22     3378.09     3630.08    187.22 o 
 -11   1  22      592.12      719.33     96.53 o 
 -10   1  22    15403.24    15203.44    308.82 o 
  -9   1  22     2215.83     2568.87    143.31 o 
  -8   1  22       92.55       83.99     75.63 o 
  -7   1  22     4615.35     4625.24    143.98 o 
  -6   1  22    14929.38    15069.22    270.10 o 
  -5   1  22       18.00       -8.39     73.95 o 
  -4   1  22    15292.07    15337.99    309.52 o 
  -3   1  22     2795.46     2993.72    147.37 o 
  -2   1  22     4024.63     4107.28    164.66 o 
  -1   1  22      133.24      100.84     80.14 o 
   0   1  22    14159.31    14075.87    302.28 o 
   1   1  22      945.95     1072.01    114.14 o 
   2   1  22      227.75       18.59     78.00 o 
   3   1  22     4906.88     4878.03    182.81 o 
   4   1  22    16969.90    17365.91    392.56 o 
   5   1  22      337.01      226.32     89.58 o 
   6   1  22     4599.01     4671.44    234.36 o 
   7   1  22     2150.80     2466.01    215.55 o 
   8   1  22     2613.29     2900.85    170.98 o 
   9   1  22      381.22      185.26    103.81 o 
  10   1  22    12195.71    12408.93    374.70 o 
  11   1  22      301.40      349.44    135.68 o 
  12   1  22      427.49      429.80    198.15 o 
 -17   2  22     1119.20      742.70    270.44 o 
 -16   2  22     1445.16     1376.91    174.03 o 
 -15   2  22     6151.39     6510.72    271.81 o 
 -14   2  22     3483.61     3435.97    182.43 o 
 -13   2  22       31.76      -73.00    100.07 o 
 -12   2  22     6923.64     6920.70    184.41 o 
 -11   2  22     3987.32     4207.02    149.72 o 
 -10   2  22       37.29      -68.05     68.05 o 
  -9   2  22     2142.29     2228.19    118.76 o 
  -8   2  22     6872.53     6591.63    174.77 o 
  -7   2  22     3298.37     3554.40    166.50 o 
  -6   2  22     4682.26     4697.65    149.39 o 
  -5   2  22    16411.27    16843.60    395.64 o 
  -4   2  22     5163.21     5547.81    161.47 o 
  -3   2  22       95.08       53.29     67.42 o 
  -2   2  22    10079.89    10257.73    220.61 o 
  -1   2  22     8187.94     8458.09    228.36 o 
   0   2  22      394.72      283.69     83.67 o 
   1   2  22     4247.25     4374.26    176.92 o 
   2   2  22    23010.45    22399.72    419.73 o 
   3   2  22     7370.86     7362.94    222.05 o 
   4   2  22     4367.86     4620.03    185.85 o 
   5   2  22     8694.20     8834.98    308.57 o 
   6   2  22     5188.59     5002.08    194.40 o 
   7   2  22      550.84      541.27    108.51 o 
   8   2  22     8247.02     8549.29    274.42 o 
   9   2  22     6540.75     6744.35    259.10 o 
  10   2  22      688.99      769.98    140.94 o 
  11   2  22     1629.87     1820.29    220.86 o 
 -16   3  22     1205.46     1373.07    273.47 o 
 -15   3  22      202.02      109.46    109.64 o 
 -14   3  22     2125.66     2207.00    165.70 o 
 -13   3  22     9872.87     9966.99    286.65 o 
 -12   3  22      330.65      196.74    122.29 o 
 -11   3  22     2345.62     2393.54    138.95 o 
 -10   3  22     3933.30     4131.43    154.46 o 
  -9   3  22     5805.77     5853.59    183.15 o 
  -8   3  22      350.74      392.69     80.89 o 
  -7   3  22     6419.05     6764.34    181.77 o 
  -6   3  22     1503.66     1575.04    110.82 o 
  -5   3  22      165.88       72.61     76.46 o 
  -4   3  22      399.19      308.63     77.56 o 
  -3   3  22    11716.72    12046.92    249.70 o 
  -2   3  22     1539.29     1601.68    113.24 o 
  -1   3  22     2885.01     2820.54    136.23 o 
   0   3  22     6092.41     5744.43    172.19 o 
   1   3  22     9653.06     9496.76    267.84 o 
   2   3  22       57.87      -56.28     84.44 o 
   3   3  22    11295.91    11075.88    354.78 o 
   4   3  22     5208.55     5174.52    198.80 o 
   5   3  22      427.75      123.58     97.70 o 
   6   3  22      375.13      259.71     97.55 o 
   7   3  22     9354.04     9422.79    269.56 o 
   8   3  22      749.58      657.81    122.32 o 
   9   3  22     3317.33     3817.86    199.34 o 
  10   3  22     3030.70     3238.78    210.12 o 
  11   3  22     6898.40     6496.59    378.05 o 
 -15   4  22    11610.54    12557.62    345.30 o 
 -14   4  22        4.76      -98.54     98.54 o 
 -13   4  22       10.89      -97.08     97.08 o 
 -12   4  22      322.90      194.29    106.86 o 
 -11   4  22    11488.31    12222.08    340.54 o 
 -10   4  22     1524.44     1208.58    120.03 o 
  -9   4  22    11979.97    12106.98    284.94 o 
  -8   4  22      707.01      638.64     99.05 o 
  -7   4  22     3174.25     3560.78    153.05 o 
  -6   4  22      475.57      130.19     76.47 o 
  -5   4  22    20208.02    20238.10    352.93 o 
  -4   4  22      693.94      507.94     89.47 o 
  -3   4  22      277.96      160.74     80.50 o 
  -2   4  22      548.19      487.77     89.89 o 
  -1   4  22    20290.56    20407.97    360.69 o 
   0   4  22       39.67       20.17     78.30 o 
   1   4  22    10539.10     9854.94    236.76 o 
   2   4  22      205.34      -22.08     80.37 o 
   3   4  22     3696.39     3801.40    166.57 o 
   4   4  22       29.47       -6.72     79.90 o 
   5   4  22    12479.53    11724.22    604.41 o 
   6   4  22      131.47       33.03    111.90 o 
   7   4  22      966.62      923.95    127.86 o 
   8   4  22       12.46      -98.31     98.31 o 
   9   4  22    10802.21    10808.18    335.92 o 
  10   4  22       15.00      -67.76    170.82 o 
 -14   5  22      282.97       66.86    124.12 o 
 -13   5  22     9198.37     9486.87    297.59 o 
 -12   5  22        9.68     -107.10    107.10 o 
 -11   5  22     1961.85     1855.09    174.48 o 
 -10   5  22      383.76      146.47    108.49 o 
  -9   5  22     6858.94     6715.26    217.25 o 
  -8   5  22      159.41       49.68     88.90 o 
  -7   5  22    13401.90    13610.49    313.89 o 
  -6   5  22     1383.20     1482.79    125.54 o 
  -5   5  22       41.61      -48.42     79.71 o 
  -4   5  22      854.84      634.37     99.76 o 
  -3   5  22    17707.62    17963.08    338.32 o 
  -2   5  22      786.79      709.10    101.94 o 
  -1   5  22     3605.89     3733.50    166.03 o 
   0   5  22      168.19       61.05     84.46 o 
   1   5  22     6691.01     6349.39    197.17 o 
   2   5  22      677.87      398.02     98.04 o 
   3   5  22     9471.33     9047.05    242.91 o 
   4   5  22      294.03      341.63     95.85 o 
   5   5  22       36.39       11.97     95.02 o 
   6   5  22       23.36       12.84     93.84 o 
   7   5  22    18090.12    18483.13    436.63 o 
   8   5  22      147.36       39.42    135.00 o 
 -12   6  22     4701.46     4936.19    240.38 o 
 -11   6  22     6543.90     6701.90    263.14 o 
 -10   6  22      771.78      781.49    141.53 o 
  -9   6  22     4000.44     4417.37    198.74 o 
  -8   6  22     3290.04     3496.34    184.69 o 
  -7   6  22     1558.19     1587.57    144.45 o 
  -6   6  22      755.38      494.23    109.47 o 
  -5   6  22     7299.42     7259.46    209.13 o 
  -4   6  22     4380.91     4439.81    202.74 o 
  -3   6  22      863.42      913.79    113.68 o 
  -2   6  22     2331.04     2534.27    150.69 o 
  -1   6  22    12621.80    11945.29    307.18 o 
   0   6  22       18.82      -86.57     86.57 o 
   1   6  22     4738.65     4970.76    192.50 o 
   2   6  22     3944.17     4037.65    318.53 o 
   3   6  22     2051.17     2154.31    162.86 o 
   4   6  22      832.02      844.98    118.74 o 
   5   6  22     5938.84     5964.80    253.61 o 
   6   6  22     1924.65     1960.98    159.79 o 
  -9   7  22     1897.99     1328.81    164.31 o 
  -8   7  22      575.54      347.64    145.79 o 
  -7   7  22     3267.60     3000.92    186.17 o 
  -6   7  22     7235.58     6701.64    240.83 o 
  -5   7  22        7.35      -81.65    108.62 o 
  -4   7  22     4974.07     5473.57    229.26 o 
  -3   7  22     4360.95     4646.55    223.76 o 
  -2   7  22     1555.95     1452.20    148.69 o 
  -1   7  22     1326.04     1469.24    149.40 o 
   0   7  22     8021.77     8142.11    239.18 o 
   1   7  22      780.47      652.29    119.66 o 
   2   7  22      357.16      325.01    110.16 o 
   3   7  22     2695.83     2681.06    176.07 o 
   4   7  22     3723.72     3796.77    431.88 o 
 -15   0  23     3712.98     4237.96    298.43 o 
 -13   0  23     8273.06     8477.83    538.29 o 
 -11   0  23     8826.96     9081.47    375.43 o 
  -9   0  23      133.51       39.92    130.79 o 
  -7   0  23     8257.70     8353.87    358.40 o 
  -5   0  23     2603.48     2171.20    238.15 o 
  -3   0  23    11006.31    11140.36    425.59 o 
  -1   0  23     6853.42     7017.57    337.35 o 
   1   0  23      401.54      236.83    141.75 o 
   3   0  23     9709.95    10106.64    419.26 o 
   5   0  23     2610.89     2724.39    259.61 o 
   7   0  23     6019.40     6044.53    711.88 o 
   9   0  23    15157.89    15955.55   1166.88 o 
  11   0  23       18.55     -231.44    231.44 o 
 -16   1  23     2859.44     3435.57    722.21 o 
 -15   1  23    12827.69    13069.01    482.18 o 
 -14   1  23      272.51       67.73    104.20 o 
 -13   1  23     5673.31     5406.43    213.74 o 
 -12   1  23     1692.84     1763.91    128.87 o 
 -11   1  23     2019.27     2377.21    140.11 o 
 -10   1  23      112.09       -3.50     77.53 o 
  -9   1  23    20886.41    21340.93    389.63 o 
  -8   1  23      530.09      539.07    132.80 o 
  -7   1  23      159.34       94.20     98.15 o 
  -6   1  23     3167.95     3067.68    175.30 o 
  -5   1  23    20458.68    20442.14    436.47 o 
  -4   1  23      130.72       59.61     91.44 o 
  -3   1  23    12250.00    12117.49    318.91 o 
  -2   1  23     1886.69     2018.85    200.43 o 
  -1   1  23     1296.46     1309.95    135.79 o 
   0   1  23       57.20      106.67     95.63 o 
   1   1  23    17501.10    17497.03    409.30 o 
   2   1  23       81.53      158.06     99.70 o 
   3   1  23      669.50      547.42    122.06 o 
   4   1  23     2797.80     2914.31    187.74 o 
   5   1  23    12120.07    13043.54    574.90 o 
   6   1  23        8.06      -33.29    102.37 o 
   7   1  23     6934.60     6700.25    256.85 o 
   8   1  23      777.27      999.55    184.27 o 
   9   1  23     2114.81     2072.65    183.25 o 
  10   1  23      527.70      404.19    137.25 o 
  11   1  23     7256.92     6667.35    309.87 o 
 -16   2  23      735.13      504.80    187.02 o 
 -15   2  23      851.42      882.98    202.15 o 
 -14   2  23     2926.04     3406.04    223.47 o 
 -13   2  23      920.39      876.99    240.56 o 
 -12   2  23        5.24      -69.67     69.67 o 
 -11   2  23     7932.91     8185.06    203.24 o 
 -10   2  23     8317.23     8324.08    201.73 o 
  -9   2  23       82.93      -51.89     85.69 o 
  -8   2  23      887.36      826.35     92.55 o 
  -7   2  23    12005.20    12032.67    244.69 o 
  -6   2  23     2830.84     2879.73    131.36 o 
  -5   2  23     5334.03     5426.76    173.43 o 
  -4   2  23    11511.11    11624.79    275.75 o 
  -3   2  23     8064.07     8234.75    243.51 o 
  -2   2  23      173.22      190.38     87.40 o 
  -1   2  23     6967.90     6789.09    209.57 o 
   0   2  23     4654.60     4798.64    182.18 o 
   1   2  23      131.68      117.75     86.49 o 
   2   2  23     6226.09     6553.18    209.71 o 
   3   2  23    18971.51    18708.48    381.86 o 
   4   2  23     3363.93     3771.83    190.79 o 
   5   2  23     2731.68     2761.35    163.67 o 
   6   2  23     4336.85     4877.10    204.23 o 
   7   2  23     6146.44     6068.27    252.80 o 
   8   2  23      512.04      350.54    110.44 o 
   9   2  23     5605.42     6005.01    229.81 o 
  10   2  23     4497.37     4631.21    238.73 o 
 -15   3  23     1951.80     2130.84    169.54 o 
 -14   3  23      253.01      268.81    115.31 o 
 -13   3  23     1361.79     1326.64    140.63 o 
 -12   3  23    10839.52    10420.15    292.30 o 
 -11   3  23      826.79      654.44    103.59 o 
 -10   3  23     3941.33     4025.13    158.12 o 
  -9   3  23     5533.67     5525.29    170.85 o 
  -8   3  23     6399.90     5996.03    176.64 o 
  -7   3  23     2199.57     2235.77    123.04 o 
  -6   3  23     5661.57     5698.98    173.43 o 
  -5   3  23     4711.49     4700.85    160.00 o 
  -4   3  23      211.21      101.23     77.74 o 
  -3   3  23      532.27      606.37     93.24 o 
  -2   3  23    21222.66    22155.35    406.08 o 
  -1   3  23     1118.00     1032.48    120.03 o 
   0   3  23      595.67      333.36     97.47 o 
   1   3  23     4833.93     4868.36    189.73 o 
   2   3  23     8299.59     8377.41    338.74 o 
   3   3  23       59.40      -32.26     85.94 o 
   4   3  23    13554.11    13424.66    321.25 o 
   5   3  23     3597.28     3757.57    201.88 o 
   6   3  23      239.27       27.72     97.09 o 
   7   3  23     2669.85     2734.71    174.03 o 
   8   3  23    12508.90    13096.19    330.33 o 
   9   3  23     1570.62     1619.64    174.77 o 
 -14   4  23    12266.02    12629.83    508.51 o 
 -13   4  23       27.23      -37.15    108.64 o 
 -12   4  23      269.75      268.42    114.63 o 
 -11   4  23      193.74       50.09    131.57 o 
 -10   4  23    13758.82    14058.48    312.53 o 
  -9   4  23      402.91      256.38    143.08 o 
  -8   4  23    10668.91    10424.87    240.36 o 
  -7   4  23      194.52       35.06     82.27 o 
  -6   4  23     4138.85     4241.31    168.16 o 
  -5   4  23       52.14      -40.10     78.54 o 
  -4   4  23    19277.74    19578.83    351.29 o 
  -3   4  23      999.88      839.99    106.73 o 
  -2   4  23      897.98      609.62     98.20 o 
  -1   4  23       10.80      -77.60     77.60 o 
   0   4  23    18813.19    18383.80    317.10 o 
   1   4  23      159.99        9.76     80.75 o 
   2   4  23     9021.16     8404.39    252.44 o 
   3   4  23       48.79      -96.77     96.77 o 
   4   4  23     1642.97     1472.38    139.99 o 
   5   4  23      124.64      120.68    107.15 o 
   6   4  23    12896.79    12868.12    383.79 o 
   7   4  23       12.66      -59.11    103.55 o 
   8   4  23      333.48      180.15    114.88 o 
 -13   5  23      921.34     1040.49    146.77 o 
 -12   5  23     9097.17     9596.57    300.40 o 
 -11   5  23      139.26       36.92    109.84 o 
 -10   5  23     2483.68     2690.67    181.80 o 
  -9   5  23      725.85      866.31    156.22 o 
  -8   5  23     6586.69     6470.44    241.03 o 
  -7   5  23      317.11      260.74    101.92 o 
  -6   5  23    12858.83    12609.94    276.10 o 
  -5   5  23      347.33      172.40    104.91 o 
  -4   5  23      195.07      -70.11     87.19 o 
  -3   5  23     1212.80     1121.09    117.74 o 
  -2   5  23    15077.75    15046.41    310.13 o 
  -1   5  23      114.67      -86.85     86.85 o 
   0   5  23     2512.51     2644.43    157.46 o 
   1   5  23      390.93       98.30     89.64 o 
   2   5  23     7307.77     7122.77    216.52 o 
   3   5  23       13.36      -91.92     91.92 o 
   4   5  23    10639.58     9947.47    297.68 o 
   5   5  23     2570.11     2738.38    207.92 o 
   6   5  23      130.37       30.05    112.12 o 
   7   5  23      134.68      205.28    124.45 o 
 -10   6  23     6072.89     6315.05    256.91 o 
  -9   6  23       83.25      -42.53    104.02 o 
  -8   6  23     3946.26     4087.24    220.81 o 
  -7   6  23     3329.80     3350.71    218.93 o 
  -6   6  23      718.75      471.85    174.68 o 
  -5   6  23      650.19      516.17    145.30 o 
  -4   6  23     7648.12     7229.20    245.00 o 
  -3   6  23     4536.27     4839.18    196.69 o 
  -2   6  23     1333.47     1032.39    124.54 o 
  -1   6  23     3410.90     3901.80    182.48 o 
   0   6  23     9060.33     8512.73    360.41 o 
   1   6  23       47.97        2.65     86.24 o 
   2   6  23     1321.04     1233.38    130.17 o 
   3   6  23     2477.11     2571.53    171.39 o 
   4   6  23      916.62      731.32    121.46 o 
   5   6  23       61.19      -23.02    107.46 o 
  -7   7  23      381.44      262.98    120.44 o 
  -6   7  23     4525.89     4886.03    223.00 o 
  -5   7  23     7219.71     7144.52    248.17 o 
  -4   7  23       10.07      -96.60    109.66 o 
  -3   7  23     4186.30     4639.93    221.86 o 
  -2   7  23     4310.45     3967.95    210.11 o 
  -1   7  23     2672.24     2935.74    172.54 o 
   0   7  23     2565.72     2317.70    157.38 o 
   1   7  23     9677.54     9582.67    263.63 o 
 -14   0  24     5559.85     6704.72    527.71 o 
 -12   0  24     5587.21     6463.89    602.23 o 
 -10   0  24    13952.80    14720.32    515.17 o 
  -8   0  24      628.99      583.81    160.13 o 
  -6   0  24    12294.92    11825.34    446.31 o 
  -4   0  24     6236.07     5961.65    312.26 o 
  -2   0  24     8746.08     8981.50    425.16 o 
   0   0  24     8944.30     9216.56    897.34 o 
   2   0  24      554.92      380.81    179.39 o 
   4   0  24    15921.70    15682.00    884.55 o 
   6   0  24     2202.15     2561.50    279.87 o 
   8   0  24     7434.04     7515.32    490.38 o 
  10   0  24    11274.89    11548.86    493.41 o 
 -15   1  24     1987.78     2217.16    245.42 o 
 -14   1  24     8682.21     8961.29    276.61 o 
 -13   1  24       36.29      -49.52     98.64 o 
 -12   1  24     7684.26     7715.64    244.08 o 
 -11   1  24     2596.46     2995.61    206.96 o 
 -10   1  24     2140.59     2539.32    173.14 o 
  -9   1  24      385.37      117.49    176.79 o 
  -8   1  24    20137.01    21421.16    458.09 o 
  -7   1  24       99.32      156.02     97.97 o 
  -6   1  24       25.28      -86.20     86.20 o 
  -5   1  24     3133.86     3434.00    205.99 o 
  -4   1  24    17542.21    17683.54    404.11 o 
  -3   1  24       77.48       75.35     89.67 o 
  -2   1  24     6514.41     6345.33    235.48 o 
  -1   1  24     4685.11     4842.72    220.65 o 
   0   1  24     1817.32     1902.68    156.70 o 
   1   1  24     1063.81     1467.61    148.67 o 
   2   1  24    15534.73    16252.77    434.18 o 
   3   1  24      246.36      350.81    116.74 o 
   4   1  24      582.77      482.27    123.63 o 
   5   1  24     3958.41     4423.31    229.98 o 
   6   1  24    10127.36     9959.10    314.59 o 
   7   1  24      127.44        8.90    112.94 o 
   8   1  24     6156.88     6248.23    300.33 o 
   9   1  24     2269.54     2495.90    202.26 o 
 -15   2  24      525.19      369.48    190.41 o 
 -14   2  24      741.69      667.00    143.81 o 
 -13   2  24     2714.81     3366.13    496.79 o 
 -12   2  24     3342.48     3676.38    175.05 o 
 -11   2  24       15.57      -77.54     77.54 o 
 -10   2  24     9891.75     9681.98    247.85 o 
  -9   2  24     5603.59     5833.39    191.47 o 
  -8   2  24       26.36      -72.27     78.82 o 
  -7   2  24     1595.86     1836.16    145.29 o 
  -6   2  24     9404.53     9551.19    246.40 o 
  -5   2  24     2828.16     2860.48    191.03 o 
  -4   2  24     3652.69     3645.91    184.74 o 
  -3   2  24     5944.76     6450.53    207.41 o 
  -2   2  24     4201.22     4423.87    185.94 o 
  -1   2  24      202.07       39.74     83.52 o 
   0   2  24     6333.92     6245.23    307.87 o 
   1   2  24     5566.29     5310.98    194.01 o 
   2   2  24        7.06       -5.34     85.86 o 
   3   2  24     4303.92     4570.60    196.35 o 
   4   2  24    13725.13    14043.49    419.27 o 
   5   2  24      725.41      794.72    117.20 o 
   6   2  24     1277.88     1226.26    131.13 o 
   7   2  24     6663.93     6707.25    330.68 o 
   8   2  24     4298.56     4596.12    270.92 o 
   9   2  24       99.66      115.47    105.83 o 
 -14   3  24     1446.79     1546.07    155.10 o 
 -13   3  24      278.17      218.71    127.02 o 
 -12   3  24      806.03      539.07    120.37 o 
 -11   3  24    15463.87    15726.08    329.82 o 
 -10   3  24     1548.61     1581.27    139.18 o 
  -9   3  24     1529.12     1356.20    110.79 o 
  -8   3  24     2251.62     2205.36    128.31 o 
  -7   3  24     6868.92     6813.94    190.11 o 
  -6   3  24      166.08        5.31     76.53 o 
  -5   3  24    10820.46    10904.51    244.73 o 
  -4   3  24     4091.75     4139.46    159.45 o 
  -3   3  24       16.94      -68.94     68.94 o 
  -2   3  24     2924.37     3148.09    170.48 o 
  -1   3  24    21773.22    21749.82    425.00 o 
   0   3  24      255.23      208.39     99.67 o 
   1   3  24     3939.26     3930.36    200.28 o 
   2   3  24     5433.54     5467.01    209.23 o 
   3   3  24     4953.47     5110.54    215.85 o 
   4   3  24      399.64      351.47    123.40 o 
   5   3  24     9728.30     9628.50    296.14 o 
   6   3  24     1292.06     1111.56    182.71 o 
   7   3  24      125.00      -58.61    110.28 o 
   8   3  24     2501.48     2639.79    179.71 o 
 -13   4  24    13687.74    14180.09    369.29 o 
 -12   4  24       57.29     -100.07    100.07 o 
 -11   4  24      254.31      157.39    110.03 o 
 -10   4  24       83.70      -88.04     88.04 o 
  -9   4  24    12488.53    12601.41    300.16 o 
  -8   4  24       46.72        6.10     81.86 o 
  -7   4  24     7328.23     7011.33    200.86 o 
  -6   4  24      103.90       48.31     85.72 o 
  -5   4  24     1865.05     1937.97    129.30 o 
  -4   4  24      312.29      119.49     86.22 o 
  -3   4  24     9103.61     9748.19    240.80 o 
  -2   4  24       72.22       14.75    102.54 o 
  -1   4  24     1209.89     1038.79    129.18 o 
   0   4  24       72.39       -6.91     96.99 o 
   1   4  24    13341.86    12848.11    320.82 o 
   2   4  24       11.11      -88.64     88.64 o 
   3   4  24     2767.88     2774.58    176.19 o 
   4   4  24       68.34     -100.72    100.72 o 
   5   4  24     2459.78     2426.60    172.90 o 
   6   4  24      230.94       -1.76    110.13 o 
   7   4  24    14671.06    15021.78    547.83 o 
 -11   5  24     9616.95    10613.33    318.70 o 
 -10   5  24      337.39      373.75    119.63 o 
  -9   5  24     2086.02     2186.97    182.04 o 
  -8   5  24      381.99      148.68    105.74 o 
  -7   5  24     7392.01     7839.70    242.85 o 
  -6   5  24        2.26      -91.39     91.39 o 
  -5   5  24     9796.87     9977.79    248.30 o 
  -4   5  24       67.77       14.19     89.81 o 
  -3   5  24      490.13      245.14    114.30 o 
  -2   5  24     1926.71     2047.51    141.61 o 
  -1   5  24    17354.36    17739.23    349.89 o 
   0   5  24      425.96      181.44    101.80 o 
   1   5  24     4899.13     4749.13    193.19 o 
   2   5  24      126.42     -108.72    108.72 o 
   3   5  24     6955.54     6807.55    246.34 o 
   4   5  24        8.88     -102.30    102.30 o 
   5   5  24    16315.33    15633.94    661.95 o 
   6   5  24     1127.02      946.93    320.81 o 
  -9   6  24     4811.52     4955.67    245.53 o 
  -8   6  24      124.78      -95.06    126.72 o 
  -7   6  24     3986.54     3687.55    195.90 o 
  -6   6  24     2152.05     1885.37    160.44 o 
  -5   6  24     2781.21     2838.70    179.43 o 
  -4   6  24      724.66      492.90    126.57 o 
  -3   6  24     6738.17     7132.66    226.06 o 
  -2   6  24     3707.11     3822.29    183.81 o 
  -1   6  24      182.60       43.66    100.56 o 
   0   6  24     1790.09     1929.95    169.83 o 
   1   6  24     5008.83     5157.82    246.49 o 
   2   6  24      222.43       90.11    104.61 o 
   3   6  24     2334.06     2241.25    163.84 o 
 -15   0  25     8719.21     8180.14    593.83 o 
 -13   0  25     2797.71     2863.26    466.36 o 
 -11   0  25     4916.13     5334.59    319.47 o 
  -9   0  25    11409.87    11059.39    438.66 o 
  -7   0  25      592.65      441.65    158.24 o 
  -5   0  25    26494.11    27119.53   1815.47 o 
  -3   0  25     1487.62     1466.65    508.98 o 
  -1   0  25     5519.49     5358.07    364.33 o 
   1   0  25    17071.27    16974.20    578.26 o 
   3   0  25       21.16       18.61    150.40 o 
   5   0  25    17592.03    18124.53    761.60 o 
   7   0  25     3385.44     3129.61    436.79 o 
 -14   1  25      757.80      655.32    160.22 o 
 -13   1  25    10368.99    10566.01    363.61 o 
 -12   1  25       53.74      -36.33    102.97 o 
 -11   1  25     6778.98     7065.10    297.26 o 
 -10   1  25     2877.37     2881.73    198.94 o 
  -9   1  25     2296.72     2610.50    175.11 o 
  -8   1  25     1629.65     1461.68    147.15 o 
  -7   1  25    18335.80    18662.14    461.89 o 
  -6   1  25      794.75      907.26    128.42 o 
  -5   1  25      477.54      452.95    113.79 o 
  -4   1  25     2273.09     2421.26    170.31 o 
  -3   1  25     7469.21     7456.12    256.31 o 
  -2   1  25      432.45      323.58    107.56 o 
  -1   1  25     7005.40     6892.30    349.93 o 
   0   1  25     3021.02     3492.92    266.27 o 
   1   1  25     4512.03     4818.31    226.72 o 
   2   1  25     3492.60     3966.83    215.85 o 
   3   1  25    12864.49    12850.01    356.19 o 
   4   1  25      764.92     1047.93    199.28 o 
   5   1  25      589.22      574.36    133.89 o 
   6   1  25     2466.29     2759.93    201.69 o 
   7   1  25    12071.23    13049.48    564.79 o 
   8   1  25      767.09      722.58    159.31 o 
 -14   2  25      606.86      601.56    146.63 o 
 -13   2  25     1479.42     1627.81    179.42 o 
 -12   2  25     6765.18     6952.10    217.54 o 
 -11   2  25     2984.63     3532.62    182.42 o 
 -10   2  25        6.32      -52.29    118.26 o 
  -9   2  25     4464.84     4545.39    213.08 o 
  -8   2  25     3929.91     4156.01    207.33 o 
  -7   2  25       20.30      -14.64     94.84 o 
  -6   2  25     2286.03     2424.01    172.86 o 
  -5   2  25     8430.29     8463.31    275.19 o 
  -4   2  25      523.79      499.03    118.65 o 
  -3   2  25     1168.70     1092.86    182.27 o 
  -2   2  25     6936.96     6809.48    330.73 o 
  -1   2  25     2828.07     3063.68    197.30 o 
   0   2  25      278.12      310.10    117.96 o 
   1   2  25     6437.84     7006.60    262.00 o 
   2   2  25    10695.37    10674.87    323.69 o 
   3   2  25       63.90      -50.50    106.27 o 
   4   2  25     2292.97     2551.55    192.56 o 
   5   2  25     4989.18     5653.50    261.85 o 
   6   2  25      383.01      613.46    140.76 o 
   7   2  25      963.70      671.13    147.24 o 
   8   2  25     8081.70     7872.24    295.88 o 
 -13   3  25     3199.87     3400.59    238.96 o 
 -12   3  25       10.32      -72.16    119.38 o 
 -11   3  25     1125.31      968.19    116.03 o 
 -10   3  25    15752.15    16058.18    309.68 o 
  -9   3  25       67.10      -50.14     82.43 o 
  -8   3  25      933.24      958.23    112.38 o 
  -7   3  25     4188.48     4379.95    166.47 o 
  -6   3  25     5832.25     5899.49    209.07 o 
  -5   3  25        6.22      -23.30     96.54 o 
  -4   3  25    12243.06    12222.23    303.05 o 
  -3   3  25     3762.60     4161.82    193.72 o 
  -2   3  25       40.18      -82.12     89.73 o 
  -1   3  25     2465.80     2414.37    197.58 o 
   0   3  25    17672.32    18062.98    390.66 o 
   1   3  25      113.53      205.16    100.14 o 
   2   3  25     2806.76     3068.62    187.71 o 
   3   3  25     4123.44     4305.22    248.73 o 
   4   3  25     4441.70     4396.54    210.25 o 
   5   3  25      608.65      710.17    120.50 o 
   6   3  25    10202.08     9977.96    291.32 o 
   7   3  25     2552.23     2297.62    175.12 o 
 -12   4  25    10775.59    11102.30    322.48 o 
 -11   4  25      211.81      125.43    115.60 o 
 -10   4  25      230.87       86.69     99.00 o 
  -9   4  25       61.37       53.88    123.61 o 
  -8   4  25    12273.19    12787.88    316.84 o 
  -7   4  25       65.94       23.00     85.98 o 
  -6   4  25     5896.32     5954.13    195.33 o 
  -5   4  25      438.68      313.57     99.33 o 
  -4   4  25     3459.60     3805.96    169.61 o 
  -3   4  25      150.75       90.10     91.32 o 
  -2   4  25    16974.31    17748.81    388.79 o 
  -1   4  25       20.20      -99.14     99.14 o 
   0   4  25      684.33      547.19    122.46 o 
   1   4  25      113.10      -95.44     95.44 o 
   2   4  25     7281.38     7397.99    251.83 o 
   3   4  25        4.12     -104.87    104.87 o 
   4   4  25     4443.66     5254.84    235.98 o 
   5   4  25      402.36      185.96    118.97 o 
   6   4  25     2954.40     2917.73    282.79 o 
 -10   5  25    11635.38    11717.27    336.98 o 
  -9   5  25      506.13      304.96    113.76 o 
  -8   5  25     2151.28     2376.87    166.20 o 
  -7   5  25      631.70      542.41    118.91 o 
  -6   5  25     4270.86     4753.82    285.35 o 
  -5   5  25       51.46      -93.10     93.10 o 
  -4   5  25     8725.56     8772.38    237.56 o 
  -3   5  25       60.52      -93.46     93.46 o 
  -2   5  25      317.95      104.26    103.07 o 
  -1   5  25      392.93      336.01    106.55 o 
   0   5  25    11435.29    11031.02    308.96 o 
   1   5  25      939.88      831.15    137.43 o 
   2   5  25     3540.69     3595.57    256.16 o 
   3   5  25       33.36      -31.58    108.32 o 
   4   5  25     6199.82     6403.57    265.85 o 
  -6   6  25     2290.89     2279.52    173.32 o 
  -5   6  25     2216.88     2430.96    174.72 o 
  -4   6  25      881.33      785.99    128.21 o 
  -3   6  25      552.30      615.61    121.61 o 
  -2   6  25     6247.15     6297.00    221.73 o 
  -1   6  25     1514.41     1611.67    146.70 o 
   0   6  25      417.23      224.64    114.67 o 
 -12   0  26      732.20      552.66    286.84 o 
 -10   0  26     8723.93     9102.11    409.78 o 
  -8   0  26    13506.76    13577.71    495.91 o 
  -6   0  26       12.08     -134.51    186.11 o 
  -4   0  26    18816.77    20347.59   1170.23 o 
  -2   0  26     1717.50     1708.76    224.58 o 
   0   0  26     8815.13     8743.72    815.33 o 
   2   0  26    14199.54    12899.89    501.91 o 
   4   0  26      173.78      201.21    157.33 o 
   6   0  26    10897.43    11466.44    517.89 o 
 -13   1  26      545.07      654.93    163.68 o 
 -12   1  26     6976.22     7242.04    260.30 o 
 -11   1  26      751.75      581.81    129.49 o 
 -10   1  26     4141.94     4807.67    319.29 o 
  -9   1  26     1291.93     1435.03    147.83 o 
  -8   1  26     1566.63     1923.62    187.72 o 
  -7   1  26     1145.98     1369.30    148.62 o 
  -6   1  26    10960.22    11429.65    323.52 o 
  -5   1  26     2706.49     2959.30    198.08 o 
  -4   1  26      882.12      960.80    136.18 o 
  -3   1  26      298.18      395.14    111.99 o 
  -2   1  26     4427.12     5138.61    228.28 o 
  -1   1  26      100.81      124.43    109.43 o 
   0   1  26     6950.21     7262.70    263.50 o 
   1   1  26     1678.88     1900.52    240.96 o 
   2   1  26     4758.40     5186.18    246.03 o 
   3   1  26      665.16      570.99    132.65 o 
   4   1  26     8978.81     9545.15    313.06 o 
   5   1  26      160.94      139.93    118.66 o 
   6   1  26      701.02      327.41    179.22 o 
   7   1  26     1100.21     1081.07    156.85 o 
 -13   2  26      874.55      962.98    210.42 o 
 -12   2  26     2341.89     2485.68    210.20 o 
 -11   2  26     7157.29     7477.13    263.67 o 
 -10   2  26     3013.25     3721.89    211.84 o 
  -9   2  26       81.37       92.72    108.99 o 
  -8   2  26     3159.19     3178.37    197.14 o 
  -7   2  26     4917.72     5083.30    226.41 o 
  -6   2  26       22.26     -120.83    120.83 o 
  -5   2  26     4294.73     4896.06    225.60 o 
  -4   2  26    12161.67    11814.97    335.33 o 
  -3   2  26      474.57      422.15    158.97 o 
  -2   2  26     2091.50     2233.87    180.50 o 
  -1   2  26     4654.83     5296.94    285.88 o 
   0   2  26     6374.34     6359.89    254.17 o 
   1   2  26     1304.93     1157.93    150.29 o 
   2   2  26     9464.27     9872.84    337.85 o 
   3   2  26     5774.44     6659.81    267.46 o 
   4   2  26      737.36      676.79    165.42 o 
   5   2  26      963.88      911.51    154.62 o 
   6   2  26     7890.21     8044.19    300.47 o 
 -12   3  26     3119.85     3429.88    379.08 o 
 -11   3  26       28.18      -32.37    102.55 o 
 -10   3  26     1447.55     1539.06    155.05 o 
  -9   3  26    11003.40    10790.59    323.71 o 
  -8   3  26       21.28      -10.64    127.69 o 
  -7   3  26     2151.16     2287.04    190.77 o 
  -6   3  26     5273.04     5248.13    235.99 o 
  -5   3  26     8704.49     8859.74    297.39 o 
  -4   3  26      168.70     -105.49    105.49 o 
  -3   3  26    12630.78    12827.86    318.39 o 
  -2   3  26     2823.76     2979.26    202.58 o 
  -1   3  26      525.06      461.91    118.15 o 
   0   3  26     6202.49     6099.10    223.42 o 
   1   3  26    24040.64    24158.69    542.19 o 
   2   3  26       19.89     -109.72    109.72 o 
   3   3  26     1503.09     1164.89    161.88 o 
   4   3  26     2012.99     2333.38    195.57 o 
   5   3  26     4342.82     4922.63    341.88 o 
 -10   4  26      273.44       85.89    103.21 o 
  -9   4  26     1423.42     1442.37    150.38 o 
  -8   4  26       35.52       -6.80    114.75 o 
  -7   4  26    10066.41    10438.99    253.03 o 
  -6   4  26       39.02      -90.96     90.96 o 
  -5   4  26     5410.68     5570.33    225.65 o 
  -4   4  26      242.97      224.57    108.90 o 
  -3   4  26     2487.68     2527.06    172.64 o 
  -2   4  26      403.75      381.96    120.44 o 
  -1   4  26    15328.77    15642.95    370.38 o 
   0   4  26      113.46       -7.40    107.78 o 
   1   4  26      274.29       -7.56    124.60 o 
   2   4  26       36.27      -29.26    106.99 o 
   3   4  26     8106.59     8259.56    300.00 o 
   4   4  26      136.83       21.09    110.24 o 
  -8   5  26      680.54      493.14    123.87 o 
  -7   5  26     2372.35     2821.24    358.04 o 
  -6   5  26      569.30      550.30    127.46 o 
  -5   5  26     4736.80     5190.58    199.26 o 
  -4   5  26       18.93      -95.52     95.52 o 
  -3   5  26    12911.28    13323.04    301.08 o 
  -2   5  26      402.72      271.40    143.79 o 
  -1   5  26      223.09      293.51    126.65 o 
   0   5  26      462.27      469.55    130.58 o 
   1   5  26     7527.65     7556.20    266.86 o 
 -11   0  27     3188.97     3519.71    361.49 o 
  -9   0  27     9690.35    10102.26    435.87 o 
  -7   0  27    19825.30    20937.11    986.71 o 
  -5   0  27       11.15      -14.54    144.54 o 
  -3   0  27     5460.90     5816.18    334.33 o 
  -1   0  27     5964.00     6033.25    685.92 o 
   1   0  27    11760.33    12233.70   1223.70 o 
   3   0  27    14449.82    14867.42    557.24 o 
   5   0  27       91.63       57.04    164.21 o 
 -12   1  27      658.06      838.80    141.22 o 
 -11   1  27     3647.24     4272.65    252.76 o 
 -10   1  27      720.28      670.96    133.41 o 
  -9   1  27     4153.07     4445.44    224.16 o 
  -8   1  27      914.99      832.60    136.33 o 
  -7   1  27     2038.98     2234.51    177.18 o 
  -6   1  27       42.97       34.59    117.22 o 
  -5   1  27    12901.46    13117.44    355.34 o 
  -4   1  27     1154.39     1268.60    149.62 o 
  -3   1  27       63.02     -101.11    101.11 o 
  -2   1  27      248.63      114.60    108.22 o 
  -1   1  27     6906.95     6849.37    257.61 o 
   0   1  27      207.88      137.37    114.09 o 
   1   1  27     6156.19     6090.52    250.03 o 
   2   1  27      971.59     1000.92    146.05 o 
   3   1  27     3468.67     3619.34    288.46 o 
   4   1  27      113.21      -31.74    115.20 o 
   5   1  27     8839.26     9597.55    347.81 o 
 -11   2  27     1933.28     1689.49    162.43 o 
 -10   2  27     3794.11     4413.17    376.18 o 
  -9   2  27     1564.31     1518.42    163.21 o 
  -8   2  27      112.81      -33.59    111.13 o 
  -7   2  27     6588.85     6693.72    254.23 o 
  -6   2  27     5744.13     5739.29    237.62 o 
  -5   2  27      297.96      254.04    113.89 o 
  -4   2  27     4503.18     4687.55    235.32 o 
  -3   2  27    11201.17    11270.63    402.03 o 
  -2   2  27     2508.33     2871.76    236.93 o 
  -1   2  27     1301.50     1430.85    162.38 o 
   0   2  27     3249.21     3740.61    224.17 o 
   1   2  27     3331.51     3640.74    224.11 o 
   2   2  27     1033.04      781.05    149.04 o 
   3   2  27     6520.37     6262.15    263.09 o 
   4   2  27     4698.17     5396.18    267.79 o 
   5   2  27      266.33       84.64    130.52 o 
 -10   3  27      334.83     -100.32    120.50 o 
  -9   3  27     1970.13     1995.84    180.30 o 
  -8   3  27    13087.92    13141.45    366.05 o 
  -7   3  27      195.68      -46.21    110.80 o 
  -6   3  27     3992.59     4197.74    232.56 o 
  -5   3  27     3004.32     3311.03    213.27 o 
  -4   3  27     6169.16     6192.36    256.52 o 
  -3   3  27      182.06       81.84    123.91 o 
  -2   3  27    10290.21    10840.72    341.85 o 
  -1   3  27     2190.85     2099.83    191.78 o 
   0   3  27      292.48      321.96    136.10 o 
   1   3  27     5206.44     5959.57    281.08 o 
   2   3  27    10289.20     9927.14    334.13 o 
   3   3  27      289.59      181.01    132.18 o 
   4   3  27     1905.45     2076.95    420.77 o 
  -8   4  27      486.31      459.93    140.71 o 
  -7   4  27       44.06      -75.30    109.47 o 
  -6   4  27     8375.75     8337.86    265.85 o 
  -5   4  27        0.23      -39.59    110.53 o 
  -4   4  27     8191.78     8357.32    262.78 o 
  -3   4  27      124.25      -83.47    109.15 o 
  -2   4  27     3288.01     3055.29    193.15 o 
  -1   4  27      316.48       91.01    118.89 o 
   0   4  27    15845.91    16139.59    383.92 o 
   1   4  27        5.08       53.90    118.49 o 
   2   4  27      222.59       96.74    194.11 o 
 -10   0  28     3494.29     3251.36    292.52 o 
  -8   0  28    11661.62    12212.98    488.63 o 
  -6   0  28    16576.01    17444.00    603.01 o 
  -4   0  28       96.38      134.33    153.58 o 
  -2   0  28    13833.94    13823.95    537.28 o 
   0   0  28     7853.60     7430.26    391.07 o 
   2   0  28     6711.48     6623.67    377.20 o 
   4   0  28    15308.79    16458.18    875.38 o 
 -10   1  28     3358.79     4119.89    226.82 o 
  -9   1  28      144.40      -77.27    109.15 o 
  -8   1  28     5223.52     5460.89    242.88 o 
  -7   1  28     1557.22     1518.24    161.86 o 
  -6   1  28     1282.51     1375.75    276.23 o 
  -5   1  28      259.78      222.04    117.77 o 
  -4   1  28     6447.21     6233.55    249.26 o 
  -3   1  28      530.23      301.79    120.62 o 
  -2   1  28      209.65      -17.34    133.48 o 
  -1   1  28     1274.66     1222.01    153.04 o 
   0   1  28    11018.41    10675.09    330.73 o 
   1   1  28        5.42      137.37    127.13 o 
   2   1  28     6230.17     6212.15    263.71 o 
   3   1  28     1406.64     1605.71    216.72 o 
  -9   2  28     2253.98     2551.40    195.67 o 
  -8   2  28     3944.39     4542.62    250.54 o 
  -7   2  28      967.38      923.88    184.31 o 
  -6   2  28     6841.90     7010.77    281.71 o 
  -5   2  28     4328.51     4791.36    365.70 o 
  -4   2  28      455.24      271.25    121.44 o 
  -3   2  28     6541.99     6126.64    280.74 o 
  -2   2  28     6704.53     6712.88    400.79 o 
  -1   2  28      246.43      206.78    128.87 o 
   0   2  28      283.10       89.41    119.50 o 
   1   2  28     4221.84     4524.18    248.16 o 
   2   2  28     1221.50     1297.46    171.13 o 
   3   2  28      676.08      175.30    329.98 o 
  -8   3  28     2647.10     3072.99    209.68 o 
  -7   3  28    12560.17    12890.15    367.49 o 
  -6   3  28      804.12      663.22    146.75 o 
  -5   3  28     1932.87     2038.44    192.86 o 
  -4   3  28     2741.58     2912.50    213.58 o 
  -3   3  28     4266.96     4213.58    241.95 o 
  -2   3  28      118.19     -117.12    117.12 o 
  -1   3  28     7101.36     6942.37    285.84 o 
   0   3  28      877.96      847.27    264.56 o 
   1   3  28      641.61      687.35    156.07 o 
  -7   0  29     7131.56     7216.22    378.36 o 
  -5   0  29     5085.24     5609.13    354.81 o 
  -3   0  29       77.42       32.84    155.39 o 
  -1   0  29    18617.03    18429.54    647.11 o 
   1   0  29     3856.98     4467.84    494.91 o 
  -8   1  29      497.01      634.54    241.73 o 
  -7   1  29     7282.67     7430.14    277.97 o 
  -6   1  29     2058.36     2598.95    249.26 o 
  -5   1  29     3901.20     4163.00    233.20 o 
  -4   1  29     1005.95     1083.95    226.72 o 
  -3   1  29     4995.66     5515.74    259.21 o 
  -2   1  29      690.24      842.63    142.81 o 
  -1   1  29     1035.94      939.51    154.50 o 
   0   1  29     1522.69     1286.28    204.37 o 
   1   1  29     7944.61     7931.91    462.49 o 
  -6   2  29      639.34      669.43    166.35 o 
  -5   2  29     5096.24     5538.31    255.26 o
[truncated: 252 more chars]
